# Supplementary material for: (E)-N′-(3-Hy­droxy­benzyl­idene)-3-nitro­benzohydrazide
Source: Acta Crystallogr Sect E Struct Rep Online. 2010 Dec 4;67(Pt 1):o7. doi: 10.1107/S1600536810049482 (PMC3050236; doi:10.1107/S1600536810049482)
Supplement: Supplementary file 2 [file e-67-000o7-Isup2.hkl]

# 
# h,k,l, Fc-squared, Fo-squared, sigma(Fo-squared) and status flag 
# 
data_I
_shelx_title ' A in C2/c' 
_shelx_refln_list_code          4 
_shelx_F_calc_maximum      603.13 
_exptl_crystal_F_000      1184.00 
_reflns_d_resolution_high  0.7829 
 
loop_ 
 _symmetry_equiv_pos_as_xyz 
 'x, y, z' 
 '-x, y, -z+1/2' 
 'x+1/2, y+1/2, z' 
 '-x+1/2, y+1/2, -z+1/2' 
 '-x, -y, -z' 
 'x, -y, z-1/2' 
 '-x+1/2, -y+1/2, -z' 
 'x+1/2, -y+1/2, z-1/2' 
 
_cell_length_a    16.1540 
_cell_length_b    13.2950 
_cell_length_c    13.5370 
_cell_angle_alpha  90.000 
_cell_angle_beta  120.324 
_cell_angle_gamma  90.000 
 
_shelx_F_squared_multiplier     1.000 
 
loop_ 
 _refln_index_h 
 _refln_index_k 
 _refln_index_l 
 _refln_F_squared_calc 
 _refln_F_squared_meas 
 _refln_F_squared_sigma 
 _refln_observed_status 
   2   0   0     3670.57     3166.66     59.50 o 
   4   0   0     6053.94     5733.05     68.27 o 
   6   0   0     3112.29     3165.66     51.36 o 
   8   0   0     2541.45     2568.38     51.36 o 
  10   0   0     1996.51     2286.10     90.90 o 
  12   0   0      208.27      138.83     46.28 o 
  14   0   0      925.90      694.15     69.42 o 
  16   0   0       57.11       39.67     49.58 o 
   1   1   0     3811.59     3569.93     52.89 o 
   3   1   0     5836.77     5419.28     53.97 o 
   5   1   0      561.57      648.87     14.42 o 
   7   1   0    18938.01    21034.11    165.56 o 
   9   1   0     1992.83     2103.09     59.87 o 
  11   1   0     1013.98      997.67     33.27 o 
  13   1   0     1078.41      860.69     50.21 o 
  15   1   0      101.45       90.79     34.83 o 
  17   1   0        9.16       38.17     36.17 o 
   0   2   0     9311.89     8541.39    112.39 o 
   2   2   0     2213.51     2123.00     27.06 o 
   4   2   0     4131.38     4088.56     37.59 o 
   6   2   0     2104.72     2263.04     28.81 o 
   8   2   0     1522.27     1490.95     36.31 o 
  10   2   0      541.00      577.95     39.08 o 
  12   2   0        4.79        0.90     25.39 o 
  14   2   0      103.25      106.66     42.97 o 
  16   2   0        0.12       51.86     33.83 o 
   1   3   0     4347.49     4039.82     39.71 o 
   3   3   0     3095.35     2905.98     29.32 o 
   5   3   0        5.90       16.36      3.82 o 
   7   3   0       90.07       63.90     10.50 o 
   9   3   0       39.94       48.17     17.59 o 
  11   3   0      751.93      737.87     31.43 o 
  13   3   0        8.27       -2.16     26.80 o 
  15   3   0        3.34       27.79     31.49 o 
  17   3   0        1.16       53.21     36.17 o 
   0   4   0    17768.19    15890.18    154.37 o 
   2   4   0     4651.50     4446.70     40.87 o 
   4   4   0      155.37      201.93     13.75 o 
   6   4   0       30.00       32.75      5.62 o 
   8   4   0      106.89      110.88     20.68 o 
  10   4   0      196.50      210.66     22.62 o 
  12   4   0      147.21      156.51     22.86 o 
  14   4   0       78.89      103.64     36.36 o 
  16   4   0        3.64        9.92     52.89 o 
   1   5   0      863.03      940.18     21.40 o 
   3   5   0       84.21      121.84     14.31 o 
   5   5   0     3891.45     4052.71     48.66 o 
   7   5   0      248.34      243.55     19.23 o 
   9   5   0       99.33      108.49     17.34 o 
  11   5   0     1213.46     1264.88     41.78 o 
  13   5   0      531.95      614.44     49.58 o 
  15   5   0        1.16      -23.14     42.97 o 
  17   5   0       44.70       72.72     59.50 o 
   0   6   0     1143.97     1144.47     29.75 o 
   2   6   0     1695.06     1600.37     36.50 o 
   4   6   0     3576.84     3955.33     43.82 o 
   6   6   0        0.50        0.00      5.29 o 
   8   6   0       99.59       95.58     16.14 o 
  10   6   0     4963.30     5069.06    100.87 o 
  12   6   0      484.44      521.08     52.89 o 
  14   6   0       14.74       13.69     41.32 o 
  16   6   0        0.00       82.64     49.58 o 
   1   7   0      302.72      335.53     13.36 o 
   3   7   0     8347.95     9051.63     91.67 o 
   5   7   0      792.82      730.72     18.78 o 
   7   7   0      282.91      294.33     40.55 o 
   9   7   0      339.74      344.60     79.33 o 
  11   7   0      659.94      668.76     40.35 o 
  13   7   0       10.86       15.58     44.62 o 
  15   7   0      153.93      155.36     62.80 o 
   0   8   0     1740.35     1612.66     44.62 o 
   2   8   0        3.22        6.34      6.43 o 
   4   8   0       76.00       89.58     10.98 o 
   6   8   0      487.11      434.89     33.00 o 
   8   8   0        7.15       19.83     17.74 o 
  10   8   0      292.74      284.27     33.54 o 
  12   8   0      536.50      375.05     92.55 o 
  14   8   0      127.33      161.91     42.97 o 
   1   9   0     1132.69     1029.83     23.75 o 
   3   9   0        0.03       -6.50      7.50 o 
   5   9   0        1.14      -11.19     12.08 o 
   7   9   0      153.87      187.89     51.24 o 
   9   9   0       48.11       42.97     24.79 o 
  11   9   0        3.59      -17.63     17.74 o 
  13   9   0      113.96      116.85     28.90 o 
  15   9   0      317.97      363.46     97.51 o 
   0  10   0     8776.97     8498.42    161.97 o 
   2  10   0       55.82       55.91     14.09 o 
   4  10   0        0.46      -10.14      8.18 o 
   6  10   0      288.05      327.79     57.85 o 
   8  10   0       53.75       54.09     22.96 o 
  10  10   0        9.69       -2.61     18.01 o 
  12  10   0       44.66       88.87     28.10 o 
  14  10   0      147.38      171.36     87.60 o 
   1  11   0      593.90      510.24     38.01 o 
   3  11   0       49.65       42.97     21.49 o 
   5  11   0        0.19      -11.57     39.67 o 
   7  11   0      822.21      682.23     41.30 o 
   9  11   0      149.52      107.88     28.03 o 
  11  11   0      119.07      168.16     44.62 o 
  13  11   0       47.03       49.58     26.61 o 
   0  12   0     5255.10     5259.04    132.22 o 
   2  12   0      829.57      819.55     41.32 o 
   4  12   0      132.98       92.55     26.44 o 
   6  12   0       77.30       31.57     21.49 o 
   8  12   0       40.22       44.98     23.33 o 
  10  12   0        1.07       -2.64     44.62 o 
  12  12   0        1.26       25.34     23.65 o 
   1  13   0        0.18       33.05     23.14 o 
   3  13   0      728.47      661.10     52.89 o 
   5  13   0        0.03        3.31     19.83 o 
   7  13   0      634.40      611.52     59.50 o 
   9  13   0       78.38       82.64     29.75 o 
  11  13   0       96.72      127.22     33.54 o 
   0  14   0       63.37       23.14     23.14 o 
   2  14   0        0.04        3.31     19.83 o 
   4  14   0       30.38       56.19     26.44 o 
   6  14   0        0.22       23.14     23.14 o 
   8  14   0       77.03       89.25     33.05 o 
  10  14   0       23.11       36.36     26.44 o 
   1  15   0       32.40       38.01     16.36 o 
   3  15   0       22.79       39.67     26.44 o 
   5  15   0      116.35       82.64     33.05 o 
   7  15   0       37.49        0.00     23.14 o 
   0  16   0      102.71      171.89     36.36 o 
   2  16   0        3.14       29.75     23.14 o 
   4  16   0      336.11      433.02     52.89 o 
 -17   1   1       15.68       60.07     33.83 o 
 -15   1   1      302.45      242.50     43.19 o 
 -13   1   1       11.55       30.16     27.76 o 
 -11   1   1      979.12     1053.16     33.95 o 
  -9   1   1     4419.97     4853.37     54.81 o 
  -7   1   1     6929.73     7628.31     67.54 o 
  -5   1   1      806.71      683.01     17.96 o 
  -3   1   1    14823.38    13505.02     92.28 o 
  -1   1   1     2432.53     2334.48     22.47 o 
   1   1   1      801.13      775.69     13.61 o 
   3   1   1       12.65       -1.78      5.08 o 
   5   1   1     7973.80     7816.90     64.40 o 
   7   1   1        1.02       11.05      6.36 o 
   9   1   1       32.33       35.32     13.00 o 
  11   1   1        3.18      -18.27     22.11 o 
  13   1   1        2.96       -4.96     25.71 o 
  15   1   1        0.64      -13.22     27.76 o 
  17   1   1       81.69       64.51     36.17 o 
 -18   2   1        0.83       31.40     37.18 o 
 -16   2   1       44.89       36.36     30.97 o 
 -14   2   1      744.33      694.32     46.57 o 
 -12   2   1       85.12      102.37     19.58 o 
 -10   2   1       55.85       81.47     11.16 o 
  -8   2   1       24.34       20.54      8.11 o 
  -6   2   1     8347.08     9137.78     74.77 o 
  -4   2   1     5792.52     5716.86     48.24 o 
  -2   2   1    17292.30    16605.08    208.40 o 
   0   2   1     1475.22     1162.07     15.41 o 
   2   2   1      238.48      235.90     31.45 o 
   4   2   1     3618.94     3418.00     45.67 o 
   6   2   1       11.26       11.70      5.50 o 
   8   2   1     2334.52     2394.90     46.07 o 
  10   2   1        3.22        8.17     12.90 o 
  12   2   1        5.22       -3.31     25.71 o 
  14   2   1       12.56       11.26     31.49 o 
  16   2   1        3.09        6.12     31.49 o 
 -17   3   1       41.12       15.70     32.47 o 
 -15   3   1      219.78      161.13     39.73 o 
 -13   3   1       49.70       44.32     18.12 o 
 -11   3   1     1006.91     1060.63     34.95 o 
  -9   3   1       11.12        5.44      7.49 o 
  -7   3   1      134.78      137.29      9.93 o 
  -5   3   1      397.57      365.72     11.12 o 
  -3   3   1      339.84      312.39     11.45 o 
  -1   3   1     1309.91     1368.02     20.82 o 
   1   3   1    12602.38    11520.17     82.69 o 
   3   3   1     8777.38     8591.76     83.95 o 
   5   3   1       31.17       31.94     16.88 o 
   7   3   1       17.15       19.04     10.53 o 
   9   3   1     1048.99     1100.69     34.44 o 
  11   3   1     1175.53     1243.56     39.65 o 
  13   3   1      389.59      272.62     43.19 o 
  15   3   1      166.67      131.12     38.51 o 
 -16   4   1        9.89       26.44     49.58 o 
 -14   4   1       17.04       14.52     19.78 o 
 -12   4   1       97.16      109.99     41.51 o 
 -10   4   1      719.83      666.85     28.12 o 
  -8   4   1        8.56       10.76      5.73 o 
  -6   4   1      194.10      204.70     24.33 o 
  -4   4   1     2645.71     2749.54     53.44 o 
  -2   4   1       50.36       69.81      8.48 o 
   0   4   1     5716.70     5474.60     46.82 o 
   2   4   1        5.88        5.60      3.82 o 
   4   4   1      615.37      706.70     15.74 o 
   6   4   1      499.76      469.62     20.82 o 
   8   4   1      401.63      407.47     41.50 o 
  10   4   1     5602.23     5786.78     87.41 o 
  12   4   1      271.75      303.97     43.19 o 
  14   4   1       60.11       69.19     34.13 o 
  16   4   1      194.85      191.33     57.85 o 
 -17   5   1       42.99      211.55     72.72 o 
 -15   5   1        6.98        6.61     46.28 o 
 -13   5   1       38.33       50.18     39.67 o 
 -11   5   1    13812.17    13906.17    155.66 o 
  -9   5   1      640.46      644.41     27.47 o 
  -7   5   1     1533.59     1586.02     27.42 o 
  -5   5   1      131.88      167.39     19.08 o 
  -3   5   1     1893.35     1661.90     32.90 o 
  -1   5   1     1266.78     1315.66     22.90 o 
   1   5   1      567.76      581.51     15.57 o 
   3   5   1    10235.92    10451.42    116.41 o 
   5   5   1      777.31      772.15     15.39 o 
   7   5   1      691.40      667.40     25.74 o 
   9   5   1     3395.40     3384.21     63.07 o 
  11   5   1      330.98      380.83     49.25 o 
  13   5   1       63.36       61.15     30.39 o 
  15   5   1       45.15       36.36     49.58 o 
 -16   6   1       41.65       33.05     52.89 o 
 -14   6   1        4.12       -3.31     33.05 o 
 -12   6   1        0.00      -22.88     15.26 o 
 -10   6   1       72.92      120.67     25.93 o 
  -8   6   1       64.32       54.25     13.91 o 
  -6   6   1      411.24      354.30     14.61 o 
  -4   6   1    17958.22    18966.71    137.37 o 
  -2   6   1      673.95      638.72     21.73 o 
   0   6   1     4840.83     4773.30     59.16 o 
   2   6   1    10352.61    10902.56     87.57 o 
   4   6   1      654.29      763.03     17.77 o 
   6   6   1     2940.01     3075.15     52.99 o 
   8   6   1      989.14      963.13     33.28 o 
  10   6   1     2064.62     2158.92     53.87 o 
  12   6   1      400.49      515.05     42.05 o 
  14   6   1      130.36      145.44     56.19 o 
  16   6   1      463.22      168.58     62.80 o 
 -15   7   1       22.66       41.32     25.51 o 
 -13   7   1        7.98        4.41     20.70 o 
 -11   7   1     2823.63     2822.82     79.40 o 
  -9   7   1      209.64      259.71     30.53 o 
  -7   7   1      143.46      145.42     13.32 o 
  -5   7   1     2153.61     2388.48     33.84 o 
  -3   7   1      372.63      428.35     15.35 o 
  -1   7   1      425.12      458.43     14.74 o 
   1   7   1        4.56        8.91      6.68 o 
   3   7   1      426.03      446.83     14.63 o 
   5   7   1       14.85       30.16     12.69 o 
   7   7   1       53.27       56.84     15.71 o 
   9   7   1     7504.46     7623.37    105.85 o 
  11   7   1        0.05       16.35     18.01 o 
  13   7   1        0.79       19.67     20.37 o 
  15   7   1       52.05      132.22     62.80 o 
 -16   8   1       16.84      -22.13     21.20 o 
 -14   8   1      580.29      483.37    104.12 o 
 -12   8   1      701.99      752.25     45.19 o 
 -10   8   1     1767.81     1781.60     61.95 o 
  -8   8   1      120.42      107.70     24.46 o 
  -6   8   1      512.55      487.54     22.21 o 
  -4   8   1      471.53      585.45     28.74 o 
  -2   8   1      465.45      428.32     15.37 o 
   0   8   1        4.45       -8.70      5.80 o 
   2   8   1       82.51       96.93     14.48 o 
   4   8   1        7.30       14.07      6.90 o 
   6   8   1      824.75      790.54     30.06 o 
   8   8   1     1509.97     1474.85     54.00 o 
  10   8   1      425.07      425.18     57.85 o 
  12   8   1        6.72        8.59     18.23 o 
  14   8   1       40.14       69.42     56.19 o 
 -15   9   1        8.06        3.97     23.93 o 
 -13   9   1        5.42       17.13     22.96 o 
 -11   9   1        0.87      -21.32     20.37 o 
  -9   9   1     1695.76     1635.55     61.12 o 
  -7   9   1      138.45      119.00     22.52 o 
  -5   9   1        0.33        2.10      8.50 o 
  -3   9   1        7.06        7.97      7.60 o 
  -1   9   1        2.15       -6.61      7.37 o 
   1   9   1     1253.92     1214.16     25.58 o 
   3   9   1       82.13       77.62     17.18 o 
   5   9   1       51.13       40.91     17.01 o 
   7   9   1      195.10      196.47     34.71 o 
   9   9   1        0.05        9.05     24.79 o 
  11   9   1      174.68      165.77     31.03 o 
  13   9   1        0.96       27.55     22.52 o 
 -14  10   1       15.29        1.58     29.75 o 
 -12  10   1       28.00       11.33     22.52 o 
 -10  10   1        2.02       -7.31     18.01 o 
  -8  10   1       23.58       -3.31     17.74 o 
  -6  10   1      331.40      288.08     67.76 o 
  -4  10   1      343.13      358.35     26.95 o 
  -2  10   1      550.29      514.87     34.47 o 
   0  10   1     3259.58     3118.44     52.78 o 
   2  10   1      491.98      443.09     21.86 o 
   4  10   1      295.57      338.25     30.97 o 
   6  10   1       22.98       12.64     17.41 o 
   8  10   1      347.16      354.60     47.93 o 
  10  10   1      229.63      215.69     49.58 o 
  12  10   1       39.62       91.79     26.29 o 
 -13  11   1        0.21       14.23     23.33 o 
 -11  11   1      158.69      130.66     29.57 o 
  -9  11   1        0.36       -4.00     18.01 o 
  -7  11   1      451.05      492.43     40.97 o 
  -5  11   1      306.06      293.53     47.93 o 
  -3  11   1       36.54       29.83     13.70 o 
  -1  11   1     1500.89     1390.40     44.41 o 
   1  11   1      542.19      489.50     29.15 o 
   3  11   1       61.60       66.11     23.14 o 
   5  11   1       48.04       44.19     19.99 o 
   7  11   1      740.80      693.61     41.88 o 
   9  11   1       15.81       19.14     21.39 o 
  11  11   1        6.33       46.28     23.65 o 
 -12  12   1        7.68       31.82     28.10 o 
 -10  12   1       18.94       -9.59     18.23 o 
  -8  12   1      158.73       84.44     42.97 o 
  -6  12   1       63.14       34.26     22.96 o 
  -4  12   1      795.41      761.37     34.83 o 
  -2  12   1        4.76        3.31     14.02 o 
   0  12   1       26.40       49.58     16.36 o 
   2  12   1        6.72       17.35     13.45 o 
   4  12   1     1197.46     1137.09     66.11 o 
   6  12   1      678.07      456.16     49.58 o 
   8  12   1      302.94      278.30     34.01 o 
  10  12   1        9.76       34.26     22.96 o 
 -11  13   1       85.20       97.80     31.03 o 
  -9  13   1       21.30       -9.92     18.41 o 
  -7  13   1        7.77        6.61     23.14 o 
  -5  13   1       81.23       52.89     26.44 o 
  -3  13   1        2.82        6.31     12.70 o 
  -1  13   1     1651.66     1622.25     52.55 o 
   1  13   1      220.43      278.84     26.80 o 
   3  13   1       85.82      109.08     29.75 o 
   5  13   1       21.49       33.05     23.14 o 
   7  13   1       49.73       76.03     29.75 o 
   9  13   1      207.18      264.44     42.97 o 
 -10  14   1        1.36       62.80     33.05 o 
  -8  14   1        6.75        3.31     23.14 o 
  -6  14   1        6.91       46.28     26.44 o 
  -4  14   1      354.37      360.30     46.28 o 
  -2  14   1        6.40        6.61     14.02 o 
   0  14   1        4.44       21.94     13.22 o 
   2  14   1      424.10      479.30     52.89 o 
   4  14   1        4.57       -6.61     19.83 o 
   6  14   1        6.17       39.67     26.44 o 
   8  14   1      100.63      109.08     33.05 o 
  -7  15   1       30.19       59.50     29.75 o 
  -5  15   1       31.11       69.42     29.75 o 
  -3  15   1       30.40       72.72     29.75 o 
  -1  15   1       31.98       42.31     17.41 o 
   1  15   1       22.56       49.58     23.14 o 
   3  15   1      389.88      456.16     52.89 o 
   5  15   1        0.05       19.83     26.44 o 
   7  15   1        4.18       23.14     23.14 o 
  -6  16   1       12.10       46.28     26.44 o 
  -4  16   1       11.19       46.28     26.44 o 
  -2  16   1       73.58      102.47     33.05 o 
   0  16   1       15.44       33.05     26.44 o 
   2  16   1       45.07       72.72     33.05 o 
   4  16   1       10.02       42.97     26.44 o 
 -18   0   2       10.21        6.61     42.97 o 
 -16   0   2        8.28       16.53     46.28 o 
 -14   0   2      362.78      406.58     66.11 o 
 -12   0   2       46.65       78.37     17.41 o 
 -10   0   2      923.55     1045.58     34.84 o 
  -8   0   2      240.19      238.40     49.58 o 
  -6   0   2     4963.45     5101.74     69.07 o 
  -4   0   2    12810.65    11898.48    190.07 o 
  -2   0   2        2.67       11.42      3.31 o 
   0   0   2     4457.89     3764.77     44.46 o 
   2   0   2     2526.53     2380.16     33.54 o 
   4   0   2      883.53      866.42     22.52 o 
   6   0   2     3329.47     3605.89     56.06 o 
   8   0   2        0.01        6.61     26.44 o 
  10   0   2      276.09      175.19     49.58 o 
  12   0   2       75.22       85.94     46.28 o 
  14   0   2       14.27        0.00     39.67 o 
  16   0   2        0.33       19.83     49.58 o 
 -17   1   2       92.24       87.93     44.62 o 
 -15   1   2      217.53      146.89     36.53 o 
 -13   1   2       10.07       16.14     17.83 o 
 -11   1   2      199.24      165.75     15.74 o 
  -9   1   2      325.23      414.16     16.10 o 
  -7   1   2     5427.89     5929.42     57.24 o 
  -5   1   2      473.30      472.27     16.70 o 
  -3   1   2     4797.63     4387.35     54.76 o 
  -1   1   2     1815.64     1629.60     17.62 o 
   1   1   2     2577.45     2426.29     46.76 o 
   3   1   2       37.76       59.44      8.10 o 
   5   1   2     4423.22     4535.10     43.15 o 
   7   1   2       23.83       20.49      6.45 o 
   9   1   2        9.04       24.24     20.65 o 
  11   1   2      125.34      200.11     37.40 o 
  13   1   2       11.27       -2.89     27.76 o 
  15   1   2       21.01       29.75     32.72 o 
 -18   2   2      150.71      176.90     69.42 o 
 -16   2   2       37.32       28.10     32.72 o 
 -14   2   2     1015.87      825.58     48.92 o 
 -12   2   2       98.28      108.04     30.63 o 
 -10   2   2      802.81      724.47     21.42 o 
  -8   2   2       23.01       78.51     12.90 o 
  -6   2   2      999.59      944.04     18.29 o 
  -4   2   2        0.69       -1.02      3.63 o 
  -2   2   2    21802.01    19922.68    149.10 o 
   0   2   2    25988.92    24216.69    204.68 o 
   2   2   2        5.99       -4.13      5.40 o 
   4   2   2       25.15       31.40      8.10 o 
   6   2   2        0.36        1.35      8.28 o 
   8   2   2       22.99       22.62     16.24 o 
  10   2   2        1.21      -30.97     20.65 o 
  12   2   2      682.37      571.52     62.80 o 
  14   2   2       80.17       50.72     33.83 o 
  16   2   2       29.77       67.11     38.51 o 
 -17   3   2      787.48      525.57     89.25 o 
 -15   3   2      146.18      132.11     35.72 o 
 -13   3   2      250.31      278.34     26.33 o 
 -11   3   2       39.77       45.01     15.24 o 
  -9   3   2       21.52       17.79     11.99 o 
  -7   3   2       77.28       49.55      9.07 o 
  -5   3   2     6293.59     6496.71     56.98 o 
  -3   3   2    15105.50    14042.16    220.59 o 
  -1   3   2      828.08      759.40     16.28 o 
   1   3   2     7128.34     6472.06     52.25 o 
   3   3   2      272.26      207.69     24.28 o 
   5   3   2      169.29      169.45     15.03 o 
   7   3   2      915.03      944.57     29.99 o 
   9   3   2      117.22      131.99     18.35 o 
  11   3   2     1682.02     1743.29     68.92 o 
  13   3   2       36.33       43.95     31.49 o 
  15   3   2      391.21      287.40     74.37 o 
 -18   4   2      184.09      238.00     76.03 o 
 -16   4   2       93.91       26.44     52.89 o 
 -14   4   2      510.78      490.76     75.16 o 
 -12   4   2      531.11      504.63     38.44 o 
 -10   4   2      276.71      314.85     29.02 o 
  -8   4   2      367.35      408.63     15.36 o 
  -6   4   2     9198.97     9851.43     90.17 o 
  -4   4   2      301.40      297.98     13.91 o 
  -2   4   2     1109.11     1073.71     27.41 o 
   0   4   2        0.04        3.31      3.89 o 
   2   4   2     2579.53     2481.73     28.75 o 
   4   4   2     8404.25     8959.32     95.71 o 
   6   4   2     1774.53     1684.82     37.87 o 
   8   4   2       71.38       72.24     20.14 o 
  10   4   2      567.56      656.55     31.72 o 
  12   4   2      207.43      111.51     34.83 o 
  14   4   2        0.08       42.97     32.72 o 
 -17   5   2       37.73       49.58     56.19 o 
 -15   5   2      122.59      148.48     33.00 o 
 -13   5   2     1273.94     1391.74     55.53 o 
 -11   5   2      478.98      469.98     42.21 o 
  -9   5   2     1163.83     1172.40     27.37 o 
  -7   5   2       64.82       60.13      7.86 o 
  -5   5   2       56.92       55.01      6.90 o 
  -3   5   2       92.90      104.54     12.76 o 
  -1   5   2       96.72       98.21      7.53 o 
   1   5   2      556.63      519.19     14.25 o 
   3   5   2       90.85       81.10      9.07 o 
   5   5   2       29.53       26.58      9.94 o 
   7   5   2      930.96      923.79     31.05 o 
   9   5   2      410.58      450.45     29.39 o 
  11   5   2     1423.56     1513.83     49.10 o 
  13   5   2        7.41       29.22     29.15 o 
  15   5   2       31.37       19.83     46.28 o 
 -16   6   2       34.35       55.30     26.29 o 
 -14   6   2      139.07       50.38     52.89 o 
 -12   6   2      251.18      193.41     31.47 o 
 -10   6   2       23.75       16.53     17.41 o 
  -8   6   2       50.24       49.75     10.53 o 
  -6   6   2      324.91      330.63     15.74 o 
  -4   6   2      732.35      921.28     24.22 o 
  -2   6   2        1.60        3.67      5.41 o 
   0   6   2      640.64      621.71     15.95 o 
   2   6   2     2077.77     2092.15     31.97 o 
   4   6   2       14.27        6.65      5.41 o 
   6   6   2      118.60      144.74     24.77 o 
   8   6   2      153.22      128.02     19.87 o 
  10   6   2     1406.20     1473.24     45.67 o 
  12   6   2      291.07      259.50     43.19 o 
  14   6   2       49.45       29.75     52.89 o 
 -17   7   2       86.13       92.55     62.80 o 
 -15   7   2      335.51      387.81     42.97 o 
 -13   7   2      400.95      400.11    105.78 o 
 -11   7   2        0.74       20.93     20.70 o 
  -9   7   2      323.22      364.81    110.73 o 
  -7   7   2       33.23       24.64      8.50 o 
  -5   7   2       22.90       18.99      7.98 o 
  -3   7   2     2234.63     2195.19     68.70 o 
  -1   7   2      155.70      146.82     10.69 o 
   1   7   2      541.52      586.02     19.45 o 
   3   7   2      254.61      244.23     20.04 o 
   5   7   2        7.76        5.73     11.99 o 
   7   7   2      560.04      548.08     28.20 o 
   9   7   2        1.69       15.07     22.94 o 
  11   7   2     1268.88     1446.54     61.15 o 
  13   7   2       58.16       95.86     49.58 o 
 -16   8   2       64.61       89.02     31.03 o 
 -14   8   2        2.21      -27.01     18.01 o 
 -12   8   2        3.62       30.01     59.50 o 
 -10   8   2       32.38       10.41     20.37 o 
  -8   8   2       11.10        2.07     17.01 o 
  -6   8   2     1067.75     1108.74     30.81 o 
  -4   8   2     1402.40     1433.19     33.93 o 
  -2   8   2      518.58      584.10     26.72 o 
   0   8   2       11.64       19.96      7.53 o 
   2   8   2      210.76      231.34     15.71 o 
   4   8   2     1569.16     1617.39     41.53 o 
   6   8   2      184.11      203.25     22.26 o 
   8   8   2      261.04      258.29     30.53 o 
  10   8   2      130.97      106.04     23.33 o 
  12   8   2       22.25       37.19     20.37 o 
  14   8   2       47.30       49.58     52.89 o 
 -15   9   2      210.15      203.45    107.43 o 
 -13   9   2      116.73      116.38     29.75 o 
 -11   9   2        8.46       -9.92     20.37 o 
  -9   9   2      112.36      119.27     27.50 o 
  -7   9   2      104.90       99.34     20.30 o 
  -5   9   2      315.51      318.96     20.88 o 
  -3   9   2       66.56       66.45     11.68 o 
  -1   9   2        0.67        5.85      9.53 o 
   1   9   2       60.21       65.89     10.64 o 
   3   9   2        0.32      -12.12     11.83 o 
   5   9   2      464.25      532.04     37.26 o 
   7   9   2       12.86       -6.61     26.44 o 
   9   9   2        8.13       -4.34     15.05 o 
  11   9   2      316.16      333.34     36.03 o 
  13   9   2       90.86      108.95     38.01 o 
 -14  10   2      286.27      331.06     42.05 o 
 -12  10   2       42.50       34.20     23.33 o 
 -10  10   2        1.90        5.51     20.70 o 
  -8  10   2      627.18      509.22    128.91 o 
  -6  10   2       61.79       74.68     14.54 o 
  -4  10   2      577.13      549.51     30.20 o 
  -2  10   2      296.54      373.35     23.58 o 
   0  10   2      122.86      145.74     16.43 o 
   2  10   2       16.15       10.99      9.16 o 
   4  10   2       50.77        2.12     24.79 o 
   6  10   2       11.06        5.44     15.26 o 
   8  10   2       23.16        9.92     17.74 o 
  10  10   2       16.15       16.20     21.49 o 
  12  10   2      247.12      304.92     74.37 o 
 -13  11   2       13.34       37.63     26.29 o 
 -11  11   2        9.97      -30.85     20.70 o 
  -9  11   2       16.32      -11.07     34.71 o 
  -7  11   2      790.82      764.30     54.54 o 
  -5  11   2      229.23      237.32     41.91 o 
  -3  11   2     4367.21     4357.64     69.01 o 
  -1  11   2      176.47      177.96     18.58 o 
   1  11   2     3037.60     3001.55     64.95 o 
   3  11   2       52.66       42.97     23.14 o 
   5  11   2     1098.20      958.59     59.50 o 
   7  11   2       43.46       59.33     20.37 o 
   9  11   2       15.03        3.31     17.74 o 
  11  11   2       19.25       25.24     22.96 o 
 -12  12   2      115.16       91.45     33.05 o 
 -10  12   2      537.42      507.47     97.51 o 
  -8  12   2       93.04       83.65     28.03 o 
  -6  12   2       13.70        4.00     21.49 o 
  -4  12   2       36.09       21.97     12.97 o 
  -2  12   2     3956.74     3731.08     78.27 o 
   0  12   2     4499.27     4605.81     87.44 o 
   2  12   2        4.74       -6.61     16.53 o 
   4  12   2       25.49       42.97     23.14 o 
   6  12   2        0.87        0.00     16.53 o 
   8  12   2      198.80      135.53     33.05 o 
  10  12   2       59.87       99.16     26.61 o 
 -11  13   2        0.05      -31.80     21.20 o 
  -9  13   2       42.49       19.83     23.33 o 
  -7  13   2      250.40      240.22     36.36 o 
  -5  13   2       30.70       26.44     23.14 o 
  -3  13   2      324.57      324.29     44.62 o 
  -1  13   2      425.81      464.57     32.72 o 
   1  13   2     1182.85     1209.81     69.42 o 
   3  13   2       43.42       52.89     26.44 o 
   5  13   2      137.81       79.33     29.75 o 
   7  13   2      240.40      165.27     36.36 o 
   9  13   2       53.91       49.58     26.44 o 
 -10  14   2       52.82      102.47     36.36 o 
  -8  14   2        6.86       -9.92     26.44 o 
  -6  14   2      133.89      102.47     33.05 o 
  -4  14   2        0.46        8.26     13.45 o 
  -2  14   2      201.99      233.64     41.32 o 
   0  14   2      202.74      165.27     33.05 o 
   2  14   2        0.22        0.00     19.83 o 
   4  14   2       28.61       23.14     23.14 o 
   6  14   2       20.47       13.22     19.83 o 
   8  14   2       93.42      152.05     39.67 o 
  -9  15   2       13.31       36.36     26.44 o 
  -7  15   2       29.30       89.25     33.05 o 
  -5  15   2       59.75       52.89     29.75 o 
  -3  15   2      146.51      202.69     44.62 o 
  -1  15   2        0.58       16.53     19.83 o 
   1  15   2      178.10      191.72     39.67 o 
   3  15   2       33.71       72.72     29.75 o 
   5  15   2        3.78       26.44     26.44 o 
  -6  16   2        0.29       42.97     26.44 o 
  -4  16   2       13.14       42.97     26.44 o 
  -2  16   2        5.82       42.97     24.79 o 
   0  16   2        0.78       46.28     26.44 o 
   2  16   2       98.65      119.00     36.36 o 
   4  16   2       42.91       23.14     23.14 o 
 -19   1   3       40.93       74.37     39.73 o 
 -17   1   3        0.16       -6.34     26.90 o 
 -15   1   3        8.10      -19.83     28.05 o 
 -13   1   3        4.03       -3.86      9.85 o 
 -11   1   3      183.79      174.02     16.70 o 
  -9   1   3      770.30      965.22     23.24 o 
  -7   1   3     8414.54     8706.64     75.11 o 
  -5   1   3      816.42      823.86     16.40 o 
  -3   1   3      741.52      719.71     18.61 o 
  -1   1   3      217.94      224.83      8.01 o 
   1   1   3    13956.51    12982.13     92.86 o 
   3   1   3        2.28        0.34      4.39 o 
   5   1   3     6246.67     6676.51     59.38 o 
   7   1   3     3114.20     3416.42     54.35 o 
   9   1   3      274.14      314.25     40.85 o 
  11   1   3      114.47      104.64     33.83 o 
  13   1   3      136.65       51.00     36.36 o 
  15   1   3       13.00       16.53     35.06 o 
 -18   2   3       19.17       42.97     49.58 o 
 -16   2   3      190.04      108.64     34.83 o 
 -14   2   3        8.27        9.92     16.59 o 
 -12   2   3       35.12       30.74     11.38 o 
 -10   2   3      726.28      665.56     20.52 o 
  -8   2   3     3412.64     3477.04     43.38 o 
  -6   2   3     1162.42     1095.85     20.27 o 
  -4   2   3     6370.67     6260.77     66.32 o 
  -2   2   3    10959.73    10526.77     86.25 o 
   0   2   3    87123.53    80692.20   1094.23 o 
   2   2   3      514.83      458.57     15.99 o 
   4   2   3      272.63      326.30     27.83 o 
   6   2   3       54.36       55.57     11.19 o 
   8   2   3      191.09      191.96     18.35 o 
  10   2   3       15.52        0.00     25.71 o 
  12   2   3      873.04      803.23     76.03 o 
  14   2   3        0.03       31.40     35.06 o 
 -19   3   3        0.50       29.75     52.89 o 
 -17   3   3       17.31      -16.53     46.28 o 
 -15   3   3      580.63      584.80     35.28 o 
 -13   3   3     1662.06     1606.12     46.57 o 
 -11   3   3     1257.06     1310.17     29.94 o 
  -9   3   3        6.35       13.80      7.64 o 
  -7   3   3        6.83        3.22      9.07 o 
  -5   3   3     9845.12     9770.06    106.87 o 
  -3   3   3      221.83      253.21     19.95 o 
  -1   3   3     3123.90     2911.65     30.98 o 
   1   3   3     1945.52     1936.93     31.01 o 
   3   3   3     1595.64     1590.69     32.57 o 
   5   3   3      151.87      181.51     27.20 o 
   7   3   3      454.57      481.63     33.73 o 
   9   3   3       96.25       88.88     16.30 o 
  11   3   3      283.64      371.15     89.25 o 
  13   3   3       58.69       95.55     37.18 o 
  15   3   3        3.12       60.74     37.18 o 
 -18   4   3      231.43      125.61     62.80 o 
 -16   4   3       44.16       26.59     23.33 o 
 -14   4   3      263.17      186.59     31.03 o 
 -12   4   3     3634.76     3668.74     67.65 o 
 -10   4   3       77.89       79.08     11.71 o 
  -8   4   3      295.35      296.47     25.29 o 
  -6   4   3      208.76      250.18     19.56 o 
  -4   4   3        0.89       -3.31      5.45 o 
  -2   4   3     3338.57     3104.30     40.27 o 
   0   4   3     1124.32     1089.01     18.99 o 
   2   4   3     2470.65     2717.87     46.97 o 
   4   4   3     1395.12     1517.82     34.51 o 
   6   4   3       10.70       15.39     10.99 o 
   8   4   3        1.73       22.63     13.37 o 
  10   4   3       14.63       -0.55     46.28 o 
  12   4   3      242.82      223.64     40.85 o 
  14   4   3        1.05       38.13     32.47 o 
 -17   5   3      155.65       89.25     59.50 o 
 -15   5   3       93.57      107.90     28.90 o 
 -13   5   3      649.10      645.72     59.50 o 
 -11   5   3     9390.13     9288.96    153.71 o 
  -9   5   3        9.03       26.86      9.07 o 
  -7   5   3        1.75       -3.88      4.96 o 
  -5   5   3      464.90      478.72     17.96 o 
  -3   5   3     1501.39     1414.71     28.28 o 
  -1   5   3     1969.94     2015.18     53.91 o 
   1   5   3        8.28       -0.77      4.85 o 
   3   5   3       70.80       57.06     12.38 o 
   5   5   3      119.14      170.35     17.10 o 
   7   5   3      221.80      314.03     48.31 o 
   9   5   3     4421.74     4558.28     79.15 o 
  11   5   3      140.55      131.58     36.17 o 
  13   5   3        9.37       34.42     33.83 o 
 -18   6   3      426.60      191.72     69.42 o 
 -16   6   3       71.69       70.83     29.75 o 
 -14   6   3      957.09     1027.97    105.78 o 
 -12   6   3      187.32      274.19     71.07 o 
 -10   6   3      184.72      212.90     17.84 o 
  -8   6   3     2263.58     2425.51     44.88 o 
  -6   6   3     1173.91     1298.87     30.46 o 
  -4   6   3    10643.29    10881.66    105.97 o 
  -2   6   3     2973.16     2793.91     42.91 o 
   0   6   3     4903.35     4789.96     55.69 o 
   2   6   3     3398.04     3401.89     40.67 o 
   4   6   3       13.30       14.76     10.28 o 
   6   6   3      260.44      250.38     21.94 o 
   8   6   3       64.34       99.67     20.25 o 
  10   6   3      817.68      898.29     39.54 o 
  12   6   3        0.30       14.08     31.49 o 
  14   6   3       28.13       52.89     49.58 o 
 -17   7   3      236.77      302.29     42.52 o 
 -15   7   3       14.77       42.46     28.03 o 
 -13   7   3       33.91       20.93     23.65 o 
 -11   7   3    10185.12    10530.13    289.23 o 
  -9   7   3       45.17       65.05     14.55 o 
  -7   7   3       12.37       20.84      9.62 o 
  -5   7   3        6.63       13.27      7.98 o 
  -3   7   3       13.66       20.46      9.20 o 
  -1   7   3      465.38      438.87     14.08 o 
   1   7   3      871.38      955.59     23.80 o 
   3   7   3     4766.37     4918.00     70.45 o 
   5   7   3        9.24       -5.78     11.88 o 
   7   7   3      949.07      931.98     35.86 o 
   9   7   3      675.21      631.61     33.00 o 
  11   7   3       11.09       36.01     18.54 o 
  13   7   3       38.58       19.83     52.89 o 
 -16   8   3       58.21        8.68     25.51 o 
 -14   8   3        6.41        6.16     24.79 o 
 -12   8   3        0.07        0.99     18.23 o 
 -10   8   3     3251.76     3430.13     85.63 o 
  -8   8   3       48.66       44.46     10.95 o 
  -6   8   3       24.54       14.14      9.94 o 
  -4   8   3      752.48      796.39     25.74 o 
  -2   8   3       13.58        8.81      7.37 o 
   0   8   3        1.52       -8.59      5.73 o 
   2   8   3       29.58       34.09      9.43 o 
   4   8   3       13.46        2.93     11.13 o 
   6   8   3       31.24       -7.52     14.00 o 
   8   8   3     1299.86     1391.90     47.46 o 
  10   8   3     1048.51     1029.82     50.00 o 
  12   8   3      178.93      191.72     59.50 o 
 -15   9   3        1.35        2.20     23.65 o 
 -13   9   3        4.45       -7.71     23.65 o 
 -11   9   3      498.04      477.81     46.28 o 
  -9   9   3      762.36      835.06     44.46 o 
  -7   9   3       16.60        6.01      9.86 o 
  -5   9   3      182.55      242.53     26.78 o 
  -3   9   3     3504.41     3297.80     54.91 o 
  -1   9   3     1239.06     1206.27     31.53 o 
   1   9   3       30.65       38.51      9.43 o 
   3   9   3      233.09      257.96     26.90 o 
   5   9   3       34.59       -2.36     14.43 o 
   7   9   3      453.05      453.98    115.69 o 
   9   9   3       11.31       21.75     18.01 o 
  11   9   3        8.16       84.29     25.51 o 
 -14  10   3        0.01      -29.32     21.20 o 
 -12  10   3       34.52       52.89     33.05 o 
 -10  10   3       72.84       22.42     23.33 o 
  -8  10   3        0.31      -10.11     18.96 o 
  -6  10   3       51.28       40.70     13.70 o 
  -4  10   3      275.85      280.68     20.88 o 
  -2  10   3      327.26      376.13     22.82 o 
   0  10   3     2676.48     2458.44     57.85 o 
   2  10   3      129.06      148.42     85.94 o 
   4  10   3      149.12      116.75     47.93 o 
   6  10   3       21.95       14.46     17.01 o 
   8  10   3       32.03       48.59     20.37 o 
  10  10   3       11.06       50.21     22.52 o 
  12  10   3       16.26       45.62     24.79 o 
 -15  11   3      255.64      221.16     41.53 o 
 -13  11   3       28.33       18.18     33.05 o 
 -11  11   3        4.12       16.38     23.33 o 
  -9  11   3      352.70      349.99     39.04 o 
  -7  11   3      668.83      548.50     28.50 o 
  -5  11   3       96.82       97.30     16.81 o 
  -3  11   3       40.59       31.59     13.70 o 
  -1  11   3      359.53      386.36     23.91 o 
   1  11   3       39.07       28.10     31.40 o 
   3  11   3      526.94      502.43     42.97 o 
   5  11   3       33.20       36.36     23.14 o 
   7  11   3      155.22      170.29     28.03 o 
   9  11   3       32.83       54.39     23.14 o 
  11  11   3        5.66       23.71     28.10 o 
 -14  12   3       58.06       84.34     29.84 o 
 -12  12   3        0.94        3.31     23.65 o 
 -10  12   3      333.63      335.24     41.32 o 
  -8  12   3      716.55      689.49     52.89 o 
  -6  12   3      473.17      486.80     29.41 o 
  -4  12   3      145.64      134.07     19.15 o 
  -2  12   3       15.45       24.86     14.34 o 
   0  12   3       40.64       79.33     26.44 o 
   2  12   3      602.34      601.60     49.58 o 
   4  12   3        2.10       16.53     19.83 o 
   6  12   3       93.02       79.33     26.44 o 
   8  12   3        1.28        6.61     23.14 o 
  10  12   3        3.81       56.19     29.75 o 
 -11  13   3      101.87       81.65     31.47 o 
  -9  13   3       13.80      -18.18     20.97 o 
  -7  13   3      114.53      110.30     28.49 o 
  -5  13   3       44.24       74.86     27.00 o 
  -3  13   3       39.48       44.62     24.79 o 
  -1  13   3     1116.75     1071.84     49.58 o 
   1  13   3        6.71       19.83     19.83 o 
   3  13   3        0.25       13.22     19.83 o 
   5  13   3       29.46       56.19     23.14 o 
   7  13   3       20.97       62.80     26.44 o 
   9  13   3       21.75       49.58     29.75 o 
 -10  14   3       77.02       -5.16     34.71 o 
  -8  14   3        1.53      -26.44     23.14 o 
  -6  14   3        4.90        0.00     23.14 o 
  -4  14   3       32.26       26.44     15.06 o 
  -2  14   3       63.86       72.92     18.70 o 
   0  14   3        0.64        6.61     19.83 o 
   2  14   3      304.53      251.22     39.67 o 
   4  14   3        6.38       52.89     26.44 o 
   6  14   3        0.73       19.83     23.14 o 
  -9  15   3        0.05       29.75     26.44 o 
  -7  15   3       31.45       62.80     33.05 o 
  -5  15   3       93.63       69.42     29.75 o 
  -3  15   3        0.45       -2.10     12.70 o 
  -1  15   3        8.17        9.92     19.83 o 
   1  15   3        9.81        6.61     19.83 o 
   3  15   3        5.58       19.83     26.44 o 
   5  15   3        8.25       49.58     26.44 o 
  -6  16   3       10.22       39.67     26.44 o 
  -4  16   3       21.49       16.53     26.44 o 
  -2  16   3        0.64       -3.31     23.14 o 
   0  16   3       56.28       99.16     33.05 o 
   2  16   3       33.10       69.42     29.75 o 
 -18   0   4       36.82       19.83     46.28 o 
 -16   0   4       49.47       16.53     42.97 o 
 -14   0   4      334.23      325.29     31.03 o 
 -12   0   4     1264.09     1319.25     44.46 o 
 -10   0   4      247.32      259.82     42.97 o 
  -8   0   4     3950.25     4161.62    102.47 o 
  -6   0   4      121.06      114.09     11.48 o 
  -4   0   4     1418.45     1250.12     29.15 o 
  -2   0   4   363771.19   318985.78  14790.43 o 
   0   0   4        0.39       19.17      6.61 o 
   2   0   4      354.15      367.98     28.10 o 
   4   0   4     2165.30     2119.40     74.37 o 
   6   0   4       12.35       26.44     26.44 o 
   8   0   4      143.07      125.61     42.97 o 
  10   0   4       14.93       16.53     39.67 o 
  12   0   4     1110.72     1070.98     85.94 o 
  14   0   4       98.39      128.91     59.50 o 
 -19   1   4        0.05       12.34     34.83 o 
 -17   1   4       87.55      103.37     38.51 o 
 -15   1   4     1558.83     1267.56     43.78 o 
 -13   1   4      105.94      144.86     16.37 o 
 -11   1   4     5789.10     6055.06     68.69 o 
  -9   1   4     8204.46     8972.12     99.01 o 
  -7   1   4     1460.65     1465.39     25.42 o 
  -5   1   4      904.15      850.35     17.20 o 
  -3   1   4     6145.60     5753.29     67.78 o 
  -1   1   4    44605.30    42871.64    273.28 o 
   1   1   4     2390.97     2156.59     26.87 o 
   3   1   4       15.59       16.26      5.73 o 
   5   1   4     9746.77     9872.85    119.05 o 
   7   1   4      214.06      231.42     69.42 o 
   9   1   4      391.17      335.03     92.55 o 
  11   1   4      366.34      328.11     46.57 o 
  13   1   4        0.55       38.01     35.06 o 
 -18   2   4        0.79      -23.14     46.28 o 
 -16   2   4       44.43       25.85     21.16 o 
 -14   2   4        0.67       -4.56     13.90 o 
 -12   2   4      421.33      424.84     25.26 o 
 -10   2   4      126.76      152.26     24.20 o 
  -8   2   4     6991.28     7324.05     70.04 o 
  -6   2   4     1830.15     1873.17     27.89 o 
  -4   2   4     6893.68     6681.61     74.78 o 
  -2   2   4     4417.92     4300.00     50.59 o 
   0   2   4      838.28      777.21     15.09 o 
   2   2   4     2750.63     2578.23     29.59 o 
   4   2   4      353.63      369.51     18.53 o 
   6   2   4     2028.74     2105.29     43.29 o 
   8   2   4      712.64      757.32     44.41 o 
  10   2   4       23.62       25.44     26.80 o 
  12   2   4       37.07       40.52     31.49 o 
  14   2   4        7.86       52.99     37.18 o 
 -19   3   4       28.31       49.58     56.19 o 
 -17   3   4       14.01       23.14     52.89 o 
 -15   3   4       45.12       52.40     19.87 o 
 -13   3   4        1.79      -20.14     13.43 o 
 -11   3   4     1728.59     1696.28     33.69 o 
  -9   3   4      264.90      322.33     19.07 o 
  -7   3   4     2331.19     2276.32     32.90 o 
  -5   3   4      466.88      479.32     12.88 o 
  -3   3   4     7041.37     6395.83     55.90 o 
  -1   3   4     2101.17     2186.08     27.43 o 
   1   3   4     1703.66     1756.60     24.62 o 
   3   3   4       20.19       32.82      8.28 o 
   5   3   4        0.98       -2.54      8.48 o 
   7   3   4        7.32        9.09     10.80 o 
   9   3   4      313.06      290.02    105.78 o 
  11   3   4       41.06       25.34     27.76 o 
  13   3   4        8.00       59.50     34.83 o 
 -18   4   4        2.50        9.92     52.89 o 
 -16   4   4       87.93       59.10     25.93 o 
 -14   4   4      292.13      284.70     34.71 o 
 -12   4   4       13.53       43.12     17.77 o 
 -10   4   4      676.51      691.96     21.24 o 
  -8   4   4        7.04        3.36      6.83 o 
  -6   4   4        7.54       25.89      6.43 o 
  -4   4   4     6716.11     6572.87    107.88 o 
  -2   4   4     2238.58     1962.39     26.54 o 
   0   4   4     2457.89     2275.82     30.11 o 
   2   4   4     1424.18     1491.32     21.97 o 
   4   4   4      392.65      419.67     20.41 o 
   6   4   4      493.43      460.45     23.26 o 
   8   4   4     2230.30     2433.79    100.28 o 
  10   4   4       49.11       31.73     29.15 o 
  12   4   4        8.40       19.07     29.32 o 
  14   4   4       29.32       19.83     35.06 o 
 -17   5   4       29.62       41.38     29.96 o 
 -15   5   4      433.49      420.66     42.52 o 
 -13   5   4       19.60        8.86     20.97 o 
 -11   5   4      956.06      914.41     30.33 o 
  -9   5   4        1.13       -7.58      7.60 o 
  -7   5   4     1117.12     1268.02     23.35 o 
  -5   5   4      204.01      273.89     15.41 o 
  -3   5   4      110.15      104.24     15.17 o 
  -1   5   4     3381.45     3304.73     54.72 o 
   1   5   4      274.32      291.69     15.27 o 
   3   5   4     1519.39     1588.44     36.44 o 
   5   5   4       83.47      101.13     16.05 o 
   7   5   4      505.52      535.98     48.19 o 
   9   5   4     1361.11     1446.93     62.90 o 
  11   5   4      187.71      207.72     41.88 o 
  13   5   4        0.39       57.85     35.06 o 
 -18   6   4       33.10        9.92     26.61 o 
 -16   6   4        2.28        6.61     38.01 o 
 -14   6   4        4.68      -16.53     20.70 o 
 -12   6   4     2150.45     2159.27    133.87 o 
 -10   6   4      207.22      202.46     20.06 o 
  -8   6   4       40.90       58.88     11.68 o 
  -6   6   4      363.72      429.47     24.87 o 
  -4   6   4       46.17       46.46     10.09 o 
  -2   6   4     1014.62     1046.81     20.60 o 
   0   6   4     1312.86     1347.36     33.50 o 
   2   6   4     1618.78     1779.20     39.22 o 
   4   6   4       75.09       75.99     15.12 o 
   6   6   4      139.05      200.41     48.02 o 
   8   6   4     3592.33     3960.87     74.42 o 
  10   6   4      440.01      447.64     52.24 o 
  12   6   4        3.87        9.55     30.97 o 
 -17   7   4       44.95       14.40     28.90 o 
 -15   7   4       20.13      -25.54     20.97 o 
 -13   7   4      221.92      272.62     37.00 o 
 -11   7   4       28.60       46.88     22.96 o 
  -9   7   4      155.20      195.61     18.16 o 
  -7   7   4       66.40       66.82     11.85 o 
  -5   7   4     4686.69     5107.41     69.28 o 
  -3   7   4      197.12      187.60     25.52 o 
  -1   7   4      269.70      292.67     14.54 o 
   1   7   4     2415.67     2564.84     36.87 o 
   3   7   4      485.06      490.52     23.32 o 
   5   7   4        7.96       -6.03     11.19 o 
   7   7   4      247.26      254.76     26.07 o 
   9   7   4        8.20       31.22     16.56 o 
  11   7   4       53.59      140.39     42.97 o 
  13   7   4       44.06       79.33     56.19 o 
 -16   8   4      132.92      131.15     61.15 o 
 -14   8   4      363.33      256.66     72.72 o 
 -12   8   4      256.83      293.01     61.15 o 
 -10   8   4        4.92       -9.73     19.52 o 
  -8   8   4      505.15      424.05     26.71 o 
  -6   8   4       32.70       26.01     11.79 o 
  -4   8   4        4.09        8.05      7.98 o 
  -2   8   4       72.44       95.36     12.69 o 
   0   8   4      382.43      382.50     22.11 o 
   2   8   4        1.26        1.43      9.16 o 
   4   8   4        7.49        8.51     12.68 o 
   6   8   4       49.12       64.37     17.51 o 
   8   8   4      905.17      931.88     39.89 o 
  10   8   4       20.70       32.58     18.41 o 
  12   8   4      115.20      102.47     56.19 o 
 -15   9   4        5.16      -35.00     23.33 o 
 -13   9   4      154.39      149.59     31.86 o 
 -11   9   4       31.79       26.44     25.51 o 
  -9   9   4      182.77      238.31     20.64 o 
  -7   9   4        8.22       -7.82     12.96 o 
  -5   9   4       71.90       65.55     14.30 o 
  -3   9   4      277.28      290.97     42.09 o 
  -1   9   4      641.73      672.50     25.13 o 
   1   9   4      805.68      776.79     49.58 o 
   3   9   4        0.63      -10.77     12.27 o 
   5   9   4      192.54      131.81     25.81 o 
   7   9   4       14.19        4.13     17.01 o 
   9   9   4       79.37       75.31     23.33 o 
  11   9   4      195.84      187.70     31.47 o 
 -16  10   4       44.18       34.16     32.52 o 
 -14  10   4      206.24      176.15     36.03 o 
 -12  10   4        0.03      -38.27     61.15 o 
 -10  10   4      750.23      692.35    128.91 o 
  -8  10   4       95.22       92.06     26.37 o 
  -6  10   4      221.03      256.15     21.11 o 
  -4  10   4      339.09      331.49     44.19 o 
  -2  10   4     4639.40     4454.96     85.50 o 
   0  10   4        0.45       10.55     10.69 o 
   2  10   4       20.16       22.12     15.06 o 
   4  10   4      300.78      273.08     30.97 o 
   6  10   4        1.47       -3.31     14.78 o 
   8  10   4       83.96      124.47     27.50 o 
  10  10   4       50.07       59.50     23.65 o 
 -15  11   4      164.52      193.11     62.80 o 
 -13  11   4       26.02        8.65     28.03 o 
 -11  11   4      132.69      153.77     33.00 o 
  -9  11   4     1177.53     1029.03     52.24 o 
  -7  11   4       74.43       50.47     14.88 o 
  -5  11   4       80.56       97.82     17.15 o 
  -3  11   4       86.07       75.66     16.63 o 
  -1  11   4     1252.46     1232.25     36.16 o 
   1  11   4        1.74        3.86     13.45 o 
   3  11   4       47.70       39.67     23.14 o 
   5  11   4      341.32      386.74     46.28 o 
   7  11   4       76.16      125.61     33.05 o 
   9  11   4        6.36       56.49     26.44 o 
 -14  12   4       18.92       13.22     28.90 o 
 -12  12   4       49.48       71.66     30.53 o 
 -10  12   4        5.98        1.80     46.28 o 
  -8  12   4      428.37      365.49     54.54 o 
  -6  12   4       56.27       42.18     16.14 o 
  -4  12   4     1176.56     1102.44     36.42 o 
  -2  12   4     2506.60     2460.93     53.77 o 
   0  12   4      392.46      433.02     46.28 o 
   2  12   4       73.72       66.11     26.44 o 
   4  12   4        3.46        9.92     19.83 o 
   6  12   4      138.98      171.89     36.36 o 
   8  12   4       58.06      105.78     33.05 o 
 -13  13   4       95.43       93.66     32.52 o 
 -11  13   4       43.41       37.54     28.90 o 
  -9  13   4      143.89      118.77     31.03 o 
  -7  13   4       49.57       57.43     25.51 o 
  -5  13   4      238.54      210.56     23.61 o 
  -3  13   4        6.01       18.18     18.18 o 
  -1  13   4      401.66      403.27     46.28 o 
   1  13   4      154.74      165.27     36.36 o 
   3  13   4        6.48        6.61     23.14 o 
   5  13   4      218.78      277.66     42.97 o 
   7  13   4      112.44      171.89     39.67 o 
 -10  14   4        8.37       19.83     41.32 o 
  -8  14   4      137.79      119.88     31.03 o 
  -6  14   4       11.22       37.02     17.41 o 
  -4  14   4      152.63      183.83     64.46 o 
  -2  14   4       17.94       19.83     23.14 o 
   0  14   4       42.22       36.36     26.44 o 
   2  14   4        1.28        9.92     23.14 o 
   4  14   4      213.12      198.33     39.67 o 
   6  14   4       94.09       56.19     29.75 o 
  -9  15   4       32.66       56.19     36.36 o 
  -7  15   4      165.53      119.00     36.36 o 
  -5  15   4      161.28      137.36     23.37 o 
  -3  15   4       16.67       46.28     26.44 o 
  -1  15   4       44.80       23.14     23.14 o 
   1  15   4       19.24       26.44     26.44 o 
   3  15   4        0.51        0.00     23.14 o 
  -6  16   4       73.61      119.00     36.36 o 
  -4  16   4       95.75      132.22     36.36 o 
  -2  16   4       53.39       82.64     33.05 o 
   0  16   4        1.45       19.83     23.14 o 
 -19   1   5        0.58       -3.31     46.28 o 
 -17   1   5      319.21      274.13     72.72 o 
 -15   1   5       99.37       95.38     15.18 o 
 -13   1   5       15.11       34.68     11.47 o 
 -11   1   5     1451.32     1582.37     39.39 o 
  -9   1   5      179.86      212.06     25.76 o 
  -7   1   5     2170.52     2167.55     37.41 o 
  -5   1   5      233.02      279.62     15.27 o 
  -3   1   5    17548.90    16242.64    119.09 o 
  -1   1   5      586.87      582.31     14.85 o 
   1   1   5      450.53      435.26     16.05 o 
   3   1   5      638.17      660.12     15.95 o 
   5   1   5      292.27      303.91     23.33 o 
   7   1   5       91.49       56.19     25.71 o 
   9   1   5       34.98       33.20     26.80 o 
  11   1   5      155.40      159.79     38.51 o 
  13   1   5       18.87       83.68     40.85 o 
 -18   2   5        0.02      -23.14     42.97 o 
 -16   2   5       58.17       47.38     20.57 o 
 -14   2   5     1150.84     1029.04     30.98 o 
 -12   2   5      156.60      159.68     17.18 o 
 -10   2   5        1.75      -12.81      8.59 o 
  -8   2   5     2721.33     2725.57     41.99 o 
  -6   2   5     5500.63     5349.30     53.71 o 
  -4   2   5      765.04      833.90     31.40 o 
  -2   2   5      130.91      113.51     15.27 o 
   0   2   5      932.56      819.54     17.03 o 
   2   2   5      333.38      310.35     11.66 o 
   4   2   5       62.76       45.64     20.89 o 
   6   2   5      174.05      216.33     34.63 o 
   8   2   5      213.50      227.17     39.67 o 
  10   2   5        6.36       -4.96     25.71 o 
  12   2   5        5.02       15.58     32.47 o 
 -19   3   5       60.93       52.89     56.19 o 
 -17   3   5       56.10        9.92     22.96 o 
 -15   3   5      143.83      118.02     26.61 o 
 -13   3   5     1120.42     1095.43     37.69 o 
 -11   3   5      129.43      140.05     13.88 o 
  -9   3   5       34.92       34.35      8.88 o 
  -7   3   5      282.43      310.67     19.56 o 
  -5   3   5      393.69      403.47     12.58 o 
  -3   3   5       36.98       34.67      5.80 o 
  -1   3   5     7265.30     6830.11     61.93 o 
   1   3   5     1343.43     1344.88     22.63 o 
   3   3   5        9.35        4.13      8.10 o 
   5   3   5        1.36        4.25      8.76 o 
   7   3   5      253.34      217.99     47.93 o 
   9   3   5      158.56      187.43     38.51 o 
  11   3   5      358.35      277.39     77.68 o 
  13   3   5       73.60       89.25     37.40 o 
 -18   4   5       20.17       -2.89     25.51 o 
 -16   4   5       55.80       78.82     28.03 o 
 -14   4   5       97.84       89.25     47.93 o 
 -12   4   5     1484.68     1469.25     39.32 o 
 -10   4   5       70.54       74.65     11.38 o 
  -8   4   5        3.15        6.78      7.68 o 
  -6   4   5     1727.53     1971.27     38.04 o 
  -4   4   5        8.46       10.55     10.28 o 
  -2   4   5       13.90       14.42      6.19 o 
   0   4   5      251.30      281.68     11.12 o 
   2   4   5      134.37      171.35     21.94 o 
   4   4   5      334.25      338.46     29.30 o 
   6   4   5        8.66       10.43     11.35 o 
   8   4   5     3866.55     4147.55    106.33 o 
  10   4   5        3.09       19.97     29.15 o 
  12   4   5       38.43       47.93     35.06 o 
 -19   5   5      130.69      155.36     69.42 o 
 -17   5   5      135.47      109.65     31.03 o 
 -15   5   5      102.43      118.54     31.03 o 
 -13   5   5     7359.11     7340.77    130.19 o 
 -11   5   5      681.95      670.33     27.47 o 
  -9   5   5      217.11      270.62     18.61 o 
  -7   5   5       48.35       69.16     11.68 o 
  -5   5   5       84.26      121.69     18.06 o 
  -3   5   5        2.70       -4.92      4.62 o 
  -1   5   5       56.46       61.93     12.15 o 
   1   5   5     9228.10     9552.48     82.48 o 
   3   5   5      413.16      436.12     23.42 o 
   5   5   5      557.29      559.10     34.39 o 
   7   5   5      755.03      789.66     38.87 o 
   9   5   5      262.39      257.34     66.11 o 
  11   5   5       82.04      110.36     36.17 o 
  13   5   5        0.21      103.79     40.85 o 
 -18   6   5      227.78      266.67     42.52 o 
 -16   6   5       20.33        4.50     25.93 o 
 -14   6   5      675.29      702.00     48.03 o 
 -12   6   5     1492.12     1566.67     72.72 o 
 -10   6   5      213.62      188.07     16.99 o 
  -8   6   5      470.58      440.89     22.26 o 
  -6   6   5    12092.50    12572.29    125.41 o 
  -4   6   5        7.96        3.58      7.50 o 
  -2   6   5      486.15      458.33     15.60 o 
   0   6   5     1544.09     1598.43     28.02 o 
   2   6   5      426.41      438.66     22.21 o 
   4   6   5      840.61      846.26     30.63 o 
   6   6   5        6.85       -1.60     11.63 o 
   8   6   5     1515.65     1463.09     46.70 o 
  10   6   5       27.30       61.78     33.35 o 
  12   6   5       90.73       53.40     37.18 o 
 -17   7   5        2.86      -15.64     26.29 o 
 -15   7   5      419.21      482.65     46.47 o 
 -13   7   5     1836.66     1810.48     67.51 o 
 -11   7   5       69.68       84.74     32.44 o 
  -9   7   5       52.09       55.97     13.97 o 
  -7   7   5       23.46       19.32     10.16 o 
  -5   7   5      297.29      316.15     20.20 o 
  -3   7   5        1.15       -6.12      7.15 o 
  -1   7   5      390.73      362.21     31.61 o 
   1   7   5      178.52      233.08     19.66 o 
   3   7   5        1.26       -3.53     10.53 o 
   5   7   5       79.26       95.73     28.80 o 
   7   7   5     1477.04     1539.14     47.66 o 
   9   7   5      267.93      294.12     35.04 o 
  11   7   5        3.43       24.16     30.12 o 
 -16   8   5      229.18      218.55     44.62 o 
 -14   8   5      316.50      285.52     87.60 o 
 -12   8   5       83.68       51.24     25.51 o 
 -10   8   5       26.44       17.89     12.92 o 
  -8   8   5        5.06       -1.32      9.04 o 
  -6   8   5       63.67       95.23     14.54 o 
  -4   8   5        7.28        7.37      9.43 o 
  -2   8   5      326.22      324.96     23.91 o 
   0   8   5      258.21      260.71     19.76 o 
   2   8   5      153.08      196.98     20.82 o 
   4   8   5      398.09      397.61     29.61 o 
   6   8   5      102.49       98.10     20.25 o 
   8   8   5      526.42      634.95     34.01 o 
  10   8   5       71.15       73.82     38.51 o 
 -17   9   5        0.33      -33.05     26.61 o 
 -15   9   5       27.30      -12.56     25.93 o 
 -13   9   5      135.05      105.25     34.71 o 
 -11   9   5     1767.01     1663.97     64.33 o 
  -9   9   5       21.18       11.62     13.62 o 
  -7   9   5      398.59      363.55     23.98 o 
  -5   9   5      379.55      418.73     34.03 o 
  -3   9   5     2391.62     2283.06     56.34 o 
  -1   9   5       29.49       18.27     10.43 o 
   1   9   5        4.53        0.00     13.22 o 
   3   9   5       30.30       -1.89     14.45 o 
   5   9   5       30.95       24.24     15.63 o 
   7   9   5       90.81       71.95     19.87 o 
   9   9   5      261.81      350.79     38.50 o 
  11   9   5      107.94      132.22     59.50 o 
 -16  10   5       84.64       65.11     36.03 o 
 -14  10   5       60.90       34.58     28.10 o 
 -12  10   5       26.13       -1.50     22.96 o 
 -10  10   5       20.41       -4.41     23.14 o 
  -8  10   5       74.20       81.32     19.17 o 
  -6  10   5       50.98       44.51     14.54 o 
  -4  10   5       76.75       87.03     15.94 o 
  -2  10   5     3458.35     3377.21     60.04 o 
   0  10   5      724.66      682.15     36.17 o 
   2  10   5      190.61      125.61     29.75 o 
   4  10   5       35.72       26.81     19.52 o 
   6  10   5      103.69      145.44     33.05 o 
   8  10   5        4.52       21.82     36.36 o 
  10  10   5        0.60       37.37     23.33 o 
 -15  11   5       46.20      -33.19     25.93 o 
 -13  11   5      115.80       70.56     31.03 o 
 -11  11   5       36.97       37.74     38.01 o 
  -9  11   5      357.90      316.47     33.70 o 
  -7  11   5       99.04       70.17     16.32 o 
  -5  11   5       40.87       35.65     14.97 o 
  -3  11   5      676.88      631.23     32.75 o 
  -1  11   5       72.80       80.33     20.65 o 
   1  11   5       15.35       12.46     14.02 o 
   3  11   5        3.51      -19.83     13.22 o 
   5  11   5      488.63      548.71     52.89 o 
   7  11   5        3.81       26.44     19.83 o 
   9  11   5       13.51       39.67     26.44 o 
 -14  12   5       13.65       31.57     31.03 o 
 -12  12   5        0.01      -32.23     21.49 o 
 -10  12   5       33.68      -16.84     22.52 o 
  -8  12   5        5.41      -17.22     18.86 o 
  -6  12   5      123.58      124.23     19.66 o 
  -4  12   5        4.72        5.44     12.97 o 
  -2  12   5      501.53      501.95     33.83 o 
   0  12   5       61.32       49.97     38.01 o 
   2  12   5      430.49      376.83     46.28 o 
   4  12   5      202.53      175.19     36.36 o 
   6  12   5       98.26      148.75     36.36 o 
   8  12   5        6.90       42.97     26.44 o 
 -13  13   5       17.06       18.73     26.61 o 
 -11  13   5        9.96      -34.16     23.65 o 
  -9  13   5        0.02      -33.05     33.05 o 
  -7  13   5      203.72      206.28     23.75 o 
  -5  13   5       23.19       23.51     15.71 o 
  -3  13   5     1445.91     1428.34     43.56 o 
  -1  13   5      178.56      218.16     36.36 o 
   1  13   5      205.28      231.38     39.67 o 
   3  13   5        0.31        0.00     19.83 o 
   5  13   5       16.83       29.75     23.14 o 
   7  13   5      115.14      264.44     46.28 o 
 -10  14   5      146.57       51.29     41.32 o 
  -8  14   5        7.48      -42.15     28.10 o 
  -6  14   5       12.14       15.91     33.36 o 
  -4  14   5        4.05       25.03     15.87 o 
  -2  14   5       50.95       82.64     29.75 o 
   0  14   5      763.82      733.82     59.50 o 
   2  14   5       20.73       46.28     23.14 o 
   4  14   5       14.96       23.14     23.14 o 
  -9  15   5        0.41       -6.61     26.44 o 
  -7  15   5       48.18       52.89     33.05 o 
  -5  15   5       38.01       18.07     17.41 o 
  -3  15   5       44.02       62.80     26.44 o 
  -1  15   5      145.25      145.44     36.36 o 
   1  15   5      697.53      760.26     66.11 o 
   3  15   5        1.37       69.42     26.44 o 
  -6  16   5        9.89       46.28     29.75 o 
  -4  16   5       24.67       69.42     29.75 o 
  -2  16   5       48.63       39.67     26.44 o 
   0  16   5       47.23       85.94     29.75 o 
 -18   0   6       73.97       23.14     42.97 o 
 -16   0   6        1.62      -11.02     17.74 o 
 -14   0   6       67.33       71.62     20.70 o 
 -12   0   6     2422.03     2344.41     76.03 o 
 -10   0   6     1755.29     1953.55     76.03 o 
  -8   0   6     1223.24     1312.69     36.17 o 
  -6   0   6     3126.86     2947.38     76.03 o 
  -4   0   6        1.87        0.00      6.61 o 
  -2   0   6       28.43       26.03      8.50 o 
   0   0   6     1793.12     1821.11     59.50 o 
   2   0   6       30.84       31.85      9.92 o 
   4   0   6     1236.44     1232.95     69.42 o 
   6   0   6        9.73      -26.44     29.75 o 
   8   0   6      148.17      178.50     52.89 o 
  10   0   6       14.30       26.44     42.97 o 
  12   0   6       59.10       49.58     52.89 o 
 -19   1   6      148.93       46.28     56.19 o 
 -17   1   6      418.34      313.09     30.45 o 
 -15   1   6       26.15        3.57     10.71 o 
 -13   1   6      657.58      612.53     24.00 o 
 -11   1   6       44.66       37.19     13.49 o 
  -9   1   6      151.77      214.64     24.81 o 
  -7   1   6      181.55      223.86     19.08 o 
  -5   1   6      201.59      210.30     16.53 o 
  -3   1   6     1324.80     1395.86     24.94 o 
  -1   1   6      167.23      171.51     11.01 o 
   1   1   6       33.77       43.08      7.14 o 
   3   1   6      151.09      158.48     15.70 o 
   5   1   6      348.57      327.08     38.51 o 
   7   1   6      115.52      123.77     31.49 o 
   9   1   6       12.59       26.44     25.39 o 
  11   1   6       14.77       40.12     33.83 o 
  13   1   6       13.76       42.97     51.24 o 
 -20   2   6      119.71       89.25     59.50 o 
 -18   2   6        2.91       21.41     29.75 o 
 -16   2   6      514.99      450.54     41.53 o 
 -14   2   6      155.34      162.71     18.13 o 
 -12   2   6     1248.13     1187.61     33.40 o 
 -10   2   6        6.22       -2.52      7.10 o 
  -8   2   6     1545.14     1496.90     29.10 o 
  -6   2   6       58.79       86.16     11.99 o 
  -4   2   6     1915.90     1896.23     33.04 o 
  -2   2   6     4083.66     3935.48     45.06 o 
   0   2   6      136.92      162.48     22.90 o 
   2   2   6      148.96      175.79     10.11 o 
   4   2   6       75.61       71.16     13.43 o 
   6   2   6       54.28       39.38     52.89 o 
   8   2   6      102.32       85.45     31.49 o 
  10   2   6      261.78      225.77     40.85 o 
  12   2   6        4.82       57.61     32.47 o 
 -19   3   6      318.66      274.36     76.03 o 
 -17   3   6      163.40      227.67     35.46 o 
 -15   3   6       81.56       60.52     16.43 o 
 -13   3   6       21.97       26.73     12.18 o 
 -11   3   6      699.72      699.82     22.78 o 
  -9   3   6      826.75      908.83     23.15 o 
  -7   3   6     3710.98     3990.41     47.40 o 
  -5   3   6     1160.67     1109.05     35.44 o 
  -3   3   6     1893.66     1862.49     32.33 o 
  -1   3   6      273.38      333.57     18.82 o 
   1   3   6     1939.34     1868.75     52.47 o 
   3   3   6       10.23       10.73     11.49 o 
   5   3   6     1494.26     1580.30     40.88 o 
   7   3   6       48.47       30.85     27.76 o 
   9   3   6     1045.53     1028.01     82.64 o 
  11   3   6       34.10       55.97     52.89 o 
 -18   4   6      160.59      237.15     37.00 o 
 -16   4   6        3.21      -12.07     20.37 o 
 -14   4   6       14.69      -25.34     23.14 o 
 -12   4   6      167.77      161.06     17.14 o 
 -10   4   6        0.06       -5.26      8.25 o 
  -8   4   6      782.59      829.88     21.33 o 
  -6   4   6      857.43      829.23     18.87 o 
  -4   4   6     1263.16     1339.10     24.85 o 
  -2   4   6      402.35      428.41     15.00 o 
   0   4   6      523.34      527.80     16.85 o 
   2   4   6      864.15      900.69     29.09 o 
   4   4   6       53.09       49.94     13.24 o 
   6   4   6      194.71      162.79     29.80 o 
   8   4   6       12.00       31.22     30.97 o 
  10   4   6       88.17       74.48     34.83 o 
  12   4   6       31.60       42.97     37.18 o 
 -19   5   6        3.97      -14.32     23.65 o 
 -17   5   6      118.11       80.65     31.47 o 
 -15   5   6      510.62      603.04     47.55 o 
 -13   5   6       17.27       18.91     13.41 o 
 -11   5   6     1426.48     1482.01     41.80 o 
  -9   5   6      108.88      166.53     24.64 o 
  -7   5   6      319.82      365.90     44.65 o 
  -5   5   6       17.23       10.65      7.37 o 
  -3   5   6        3.90       -3.95      5.80 o 
  -1   5   6        0.37        5.49      6.22 o 
   1   5   6       88.67      137.12     16.44 o 
   3   5   6      101.71      121.46     22.01 o 
   5   5   6      671.04      672.53     47.17 o 
   7   5   6        6.81        9.15     11.86 o 
   9   5   6      264.73      260.42     89.25 o 
  11   5   6        0.78       45.64     36.17 o 
 -18   6   6       24.55       17.02     28.49 o 
 -16   6   6       35.93       39.67     49.58 o 
 -14   6   6       24.80       63.32     87.60 o 
 -12   6   6       20.43       19.52     12.74 o 
 -10   6   6      169.67      165.83     16.99 o 
  -8   6   6        0.53      -11.26      7.50 o 
  -6   6   6        2.06       22.56      9.62 o 
  -4   6   6       18.61       14.85      9.74 o 
  -2   6   6      149.32      145.05     14.90 o 
   0   6   6      122.42      151.48     12.82 o 
   2   6   6       15.54        1.54     10.28 o 
   4   6   6       17.56       26.31     13.43 o 
   6   6   6      202.44      246.83     25.70 o 
   8   6   6      801.18      816.39     50.21 o 
  10   6   6      107.78      105.78     37.40 o 
 -17   7   6      300.70      336.84     42.95 o 
 -15   7   6      171.97      181.40     51.24 o 
 -13   7   6        0.07      -26.44     20.70 o 
 -11   7   6     1033.17     1039.70     35.71 o 
  -9   7   6       54.02       50.86     12.46 o 
  -7   7   6       56.63       51.46     12.80 o 
  -5   7   6      281.05      308.22     30.58 o 
  -3   7   6      698.13      627.86     23.58 o 
  -1   7   6      164.18      169.72     17.41 o 
   1   7   6      260.32      291.17     29.54 o 
   3   7   6       30.34        9.92     12.90 o 
   5   7   6      456.25      493.71     36.34 o 
   7   7   6        0.33       40.20     16.78 o 
   9   7   6      759.80      869.66     56.10 o 
  11   7   6        5.64       67.34     40.45 o 
 -18   8   6       41.25        4.49     30.53 o 
 -16   8   6       61.16       11.02     26.61 o 
 -14   8   6       49.16       13.22     25.51 o 
 -12   8   6      121.43       70.46     18.18 o 
 -10   8   6      187.15      166.71     19.41 o 
  -8   8   6      151.42      161.89     18.61 o 
  -6   8   6     1623.95     1595.74     39.82 o 
  -4   8   6      789.89      827.57     28.67 o 
  -2   8   6       30.98       35.10     10.69 o 
   0   8   6      415.68      383.44     36.36 o 
   2   8   6      284.13      261.45     23.16 o 
   4   8   6       56.90       85.77     35.88 o 
   6   8   6      225.57      298.04     28.86 o 
   8   8   6      283.71      395.06     37.02 o 
  10   8   6      200.82      238.75     49.58 o 
 -17   9   6       82.43       98.90     76.03 o 
 -15   9   6       11.29       12.71     26.29 o 
 -13   9   6      218.58      218.62     36.03 o 
 -11   9   6      327.21      383.73     39.53 o 
  -9   9   6        5.40      -11.63      9.75 o 
  -7   9   6      335.58      353.01     24.89 o 
  -5   9   6      128.18      153.35     17.96 o 
  -3   9   6      176.39      180.41     17.96 o 
  -1   9   6        8.26       12.12     11.83 o 
   1   9   6      453.74      436.33     42.97 o 
   3   9   6      911.68      845.19     42.82 o 
   5   9   6       56.97       22.08     27.52 o 
   7   9   6       99.67      115.13     22.98 o 
   9   9   6      120.23      149.42     29.96 o 
 -16  10   6       73.95       67.61     34.44 o 
 -14  10   6        8.86      -22.56     33.05 o 
 -12  10   6      227.42      220.30     35.46 o 
 -10  10   6     1638.45     1494.28     45.49 o 
  -8  10   6       41.27       56.29     16.32 o 
  -6  10   6      735.12      734.29     30.91 o 
  -4  10   6       87.52       86.25     15.71 o 
  -2  10   6      662.56      607.52     36.17 o 
   0  10   6      202.65      211.14     69.42 o 
   2  10   6      105.62      138.83     29.75 o 
   4  10   6       81.42       99.96     25.02 o 
   6  10   6       46.62       23.14     19.83 o 
   8  10   6       76.87      112.39     29.75 o 
 -15  11   6       29.26       30.81     30.53 o 
 -13  11   6        0.47        9.92     25.93 o 
 -11  11   6       98.14       99.16     47.93 o 
  -9  11   6       26.86        8.06     26.93 o 
  -7  11   6       29.97       11.63     13.62 o 
  -5  11   6     1017.47      929.58     35.49 o 
  -3  11   6      711.24      663.80     39.88 o 
  -1  11   6      171.11      188.79     26.90 o 
   1  11   6        1.30       -1.78     13.22 o 
   3  11   6      265.40      208.25     36.36 o 
   5  11   6        2.84       26.44     19.83 o 
   7  11   6        0.03       16.53     19.83 o 
 -14  12   6        2.46      -35.89     23.93 o 
 -12  12   6       87.02       40.43     29.32 o 
 -10  12   6       41.85       29.20     26.90 o 
  -8  12   6       51.96       53.06     16.99 o 
  -6  12   6       48.77       51.92     16.81 o 
  -4  12   6      453.06      469.48     30.41 o 
  -2  12   6      604.79      674.74     39.53 o 
   0  12   6        1.39       27.03     18.96 o 
   2  12   6       18.22       59.50     26.44 o 
   4  12   6       50.24       46.28     26.44 o 
   6  12   6        7.38       33.05     23.14 o 
 -13  13   6      110.52      115.88     37.00 o 
 -11  13   6        0.69        3.31     25.93 o 
  -9  13   6      135.59       93.50     31.73 o 
  -7  13   6       30.73       47.29     16.14 o 
  -5  13   6       52.47       50.36     16.14 o 
  -3  13   6      735.98      706.02     41.88 o 
  -1  13   6      958.21      826.37     59.50 o 
   1  13   6       33.12       19.83     23.14 o 
   3  13   6       39.79       52.89     23.14 o 
   5  13   6       98.88      109.08     33.05 o 
 -10  14   6       10.59       36.48     28.49 o 
  -8  14   6      240.83      197.31     54.30 o 
  -6  14   6        5.14        8.08     16.02 o 
  -4  14   6        7.20       42.97     23.14 o 
  -2  14   6       18.09       33.05     26.44 o 
   0  14   6       11.21       19.83     23.14 o 
   2  14   6        6.04        9.92     23.14 o 
   4  14   6       84.18       95.86     29.75 o 
  -9  15   6       75.92       35.65     29.75 o 
  -7  15   6      126.56       98.46     28.10 o 
  -5  15   6       38.70       76.03     29.75 o 
  -3  15   6        9.25       29.75     26.44 o 
  -1  15   6      130.06      132.22     36.36 o 
   1  15   6       32.55       49.58     26.44 o 
 -19   1   7       28.78       76.03     52.89 o 
 -17   1   7        0.17       -7.33     12.24 o 
 -15   1   7        0.48        1.12     13.36 o 
 -13   1   7        2.07       -7.33     10.33 o 
 -11   1   7       22.12       17.54      9.91 o 
  -9   1   7     1431.85     1546.77     36.16 o 
  -7   1   7       83.32       89.45     10.50 o 
  -5   1   7       31.77       11.57      8.59 o 
  -3   1   7      768.87      738.49     19.92 o 
  -1   1   7      149.08      145.08     15.27 o 
   1   1   7        5.58       10.08      6.50 o 
   3   1   7      954.34      947.79     29.58 o 
   5   1   7      628.88      641.69     42.07 o 
   7   1   7       14.34       18.46     27.76 o 
   9   1   7       72.11       79.55     34.83 o 
  11   1   7        6.17       18.73     34.83 o 
 -20   2   7       70.27       46.28     52.89 o 
 -18   2   7       12.63       28.51     25.51 o 
 -16   2   7      106.94      116.04     19.70 o 
 -14   2   7        1.76      -18.00     14.36 o 
 -12   2   7        0.40        1.20      7.74 o 
 -10   2   7     2764.49     2994.12     45.10 o 
  -8   2   7       28.37       13.74      8.05 o 
  -6   2   7     5774.82     5709.76     71.21 o 
  -4   2   7     1609.80     1625.34     32.33 o 
  -2   2   7    22582.18    21774.63    161.60 o 
   0   2   7       44.37       38.90      7.22 o 
   2   2   7       25.71       29.18     10.99 o 
   4   2   7        1.40       -5.72      8.86 o 
   6   2   7      157.71      181.80     37.18 o 
   8   2   7      247.67      185.05     57.85 o 
  10   2   7      185.03      153.04     42.07 o 
 -19   3   7       22.51        7.67     25.93 o 
 -17   3   7      459.42      392.43     42.05 o 
 -15   3   7      906.57      915.99     35.93 o 
 -13   3   7     1653.83     1628.89     46.58 o 
 -11   3   7      326.15      359.99     20.18 o 
  -9   3   7       16.39       20.02     10.50 o 
  -7   3   7      746.03      810.83     20.67 o 
  -5   3   7      176.38      168.92     27.35 o 
  -3   3   7     9714.67     9478.11    103.46 o 
  -1   3   7     5923.48     5998.38     78.57 o 
   1   3   7      665.89      671.96     36.06 o 
   3   3   7       35.06       60.19     13.69 o 
   5   3   7      624.29      664.63     43.19 o 
   7   3   7      681.72      780.10     69.42 o 
   9   3   7      484.55      412.07    120.65 o 
  11   3   7       18.37       23.46     35.72 o 
 -18   4   7        4.65        6.20     31.40 o 
 -16   4   7       53.33       25.62     49.58 o 
 -14   4   7      469.33      452.65     28.16 o 
 -12   4   7      328.21      335.77     24.65 o 
 -10   4   7       16.53        6.08     14.15 o 
  -8   4   7      303.60      365.31     34.68 o 
  -6   4   7      194.58      251.29     13.78 o 
  -4   4   7       42.79       48.51     10.97 o 
  -2   4   7      336.34      339.93     25.92 o 
   0   4   7     1408.41     1377.39     27.53 o 
   2   4   7      268.57      257.26     20.11 o 
   4   4   7      100.00      116.97     18.12 o 
   6   4   7       34.85       59.50     30.39 o 
   8   4   7        0.16        3.97     29.15 o 
  10   4   7       99.11       85.94     37.40 o 
 -19   5   7      107.46       93.98     46.28 o 
 -17   5   7      145.42       86.63     29.75 o 
 -15   5   7      446.93      480.95     44.55 o 
 -13   5   7     4785.84     4872.89     79.67 o 
 -11   5   7        1.57       -6.61     16.36 o 
  -9   5   7       11.17        5.31      9.04 o 
  -7   5   7       75.82       90.13     13.44 o 
  -5   5   7      176.94      185.83     25.10 o 
  -3   5   7       22.45       12.28      8.14 o 
  -1   5   7      703.39      699.80     26.72 o 
   1   5   7       63.08       84.81     14.76 o 
   3   5   7      123.72      123.60     23.07 o 
   5   5   7       16.87       31.45     16.30 o 
   7   5   7      257.73      299.47     76.03 o 
   9   5   7      101.27       84.84     34.83 o 
  11   5   7       31.96       63.00     38.51 o 
 -18   6   7       53.66       33.05     31.03 o 
 -16   6   7      301.01      286.09     39.53 o 
 -14   6   7      127.52      129.39     42.19 o 
 -12   6   7      562.69      583.51     43.22 o 
 -10   6   7      396.52      366.18     24.19 o 
  -8   6   7      122.57      159.23     32.08 o 
  -6   6   7     2190.21     2270.55     45.28 o 
  -4   6   7      539.32      526.01     22.47 o 
  -2   6   7     1126.25     1131.25     28.50 o 
   0   6   7      234.17      276.73     26.71 o 
   2   6   7       43.67       31.50     14.76 o 
   4   6   7      138.49      123.99     20.51 o 
   6   6   7        6.31        7.40     22.41 o 
   8   6   7      285.94      306.10     66.11 o 
  10   6   7        6.41       46.90     37.18 o 
 -17   7   7       61.63       56.19     31.47 o 
 -15   7   7       58.10      105.45     31.47 o 
 -13   7   7     2970.31     3048.73     64.81 o 
 -11   7   7       49.40       57.70     18.27 o 
  -9   7   7        0.43      -12.42      8.28 o 
  -7   7   7       89.00      102.49     17.14 o 
  -5   7   7       91.60      108.83     14.66 o 
  -3   7   7      279.40      241.32     43.63 o 
  -1   7   7       32.04       49.58     16.53 o 
   1   7   7     1119.64     1202.24     37.14 o 
   3   7   7       63.59       56.01     15.96 o 
   5   7   7      120.35      149.31     30.25 o 
   7   7   7       19.35       35.02     15.03 o 
   9   7   7        6.38       37.85     44.62 o 
 -18   8   7       40.06       41.59     31.86 o 
 -16   8   7       33.00       61.48     33.00 o 
 -14   8   7        3.35       10.20     25.02 o 
 -12   8   7     2142.02     2057.47     70.57 o 
 -10   8   7        2.51       -7.32     11.85 o 
  -8   8   7       35.94       52.17     14.54 o 
  -6   8   7      218.84      241.28     19.95 o 
  -4   8   7      313.83      330.91     22.82 o 
  -2   8   7      228.71      220.54     30.94 o 
   0   8   7       80.31      112.39     26.44 o 
   2   8   7       64.90       47.32     19.99 o 
   4   8   7       52.01       56.66     31.06 o 
   6   8   7      268.10      335.79     30.88 o 
   8   8   7      659.43      729.55     59.57 o 
 -17   9   7       17.49       24.12     29.96 o 
 -15   9   7        6.46      -31.45     20.97 o 
 -13   9   7      342.65      312.22     41.53 o 
 -11   9   7      212.88      186.89     39.37 o 
  -9   9   7        3.83       -6.80     10.84 o 
  -7   9   7       79.36       54.10     15.71 o 
  -5   9   7     2497.18     2436.95     60.96 o 
  -3   9   7      228.01      207.83     19.95 o 
  -1   9   7       78.39       61.71     31.40 o 
   1   9   7       42.27       36.36     19.83 o 
   3   9   7        0.01       -9.26     28.10 o 
   5   9   7       91.50      108.06     23.33 o 
   7   9   7       43.63       71.99     22.62 o 
   9   9   7       22.36       42.97     52.89 o 
 -16  10   7       16.72      -17.80     44.62 o 
 -14  10   7       31.34       18.56     26.29 o 
 -12  10   7        2.30      -26.44     20.70 o 
 -10  10   7       19.16       13.36     13.21 o 
  -8  10   7        8.43        0.89     11.25 o 
  -6  10   7      294.54      300.82     28.83 o 
  -4  10   7        8.90       17.91     13.70 o 
  -2  10   7     1891.19     1898.94     61.64 o 
   0  10   7        3.14       17.00     14.45 o 
   2  10   7        6.18       19.83     19.83 o 
   4  10   7        3.37       -0.97     15.26 o 
   6  10   7      127.35      177.37     42.97 o 
   8  10   7       80.81       89.25     29.75 o 
 -15  11   7       14.27      -33.85     25.93 o 
 -13  11   7       20.57      -15.70     29.75 o 
 -11  11   7       39.07       50.44     19.24 o 
  -9  11   7      623.19      653.40     34.51 o 
  -7  11   7        6.19       -9.35     14.00 o 
  -5  11   7      375.07      367.65     27.06 o 
  -3  11   7        1.68       26.06     18.96 o 
  -1  11   7        0.03       11.90     16.50 o 
   1  11   7       85.32       52.52     26.44 o 
   3  11   7        0.08      -16.53     16.53 o 
   5  11   7       35.79       49.58     23.14 o 
   7  11   7       12.46       36.36     26.44 o 
 -14  12   7       13.51      -30.81     23.93 o 
 -12  12   7       98.52       18.85     29.96 o 
 -10  12   7       63.81      108.85     21.31 o 
  -8  12   7        6.12        3.59     13.91 o 
  -6  12   7       97.29      107.98     37.14 o 
  -4  12   7       40.87       42.10     24.79 o 
  -2  12   7       21.18       59.15     26.44 o 
   0  12   7       68.39      100.49     24.46 o 
   2  12   7        1.03       29.94     33.05 o 
   4  12   7        0.24       23.14     23.14 o 
   6  12   7       14.47       66.11     29.75 o 
 -13  13   7       75.89      103.13     37.00 o 
 -11  13   7        0.03      -33.00     22.00 o 
  -9  13   7       76.77       69.74     19.37 o 
  -7  13   7      123.19      125.01     27.13 o 
  -5  13   7        6.69       12.12     18.18 o 
  -3  13   7      645.58      661.06     41.88 o 
  -1  13   7       68.57       97.28     23.80 o 
   1  13   7       23.00       56.19     26.44 o 
   3  13   7       15.55       52.89     26.44 o 
 -10  14   7       73.86        5.21     44.62 o 
  -8  14   7       69.79       84.18     29.24 o 
  -6  14   7       24.89       27.77     31.40 o 
  -4  14   7        1.93       41.32     24.46 o 
  -2  14   7        1.17       19.83     23.14 o 
   0  14   7       53.68       36.36     26.44 o 
   2  14   7        0.62        9.92     19.83 o 
  -7  15   7       23.18       31.69     19.76 o 
  -5  15   7       16.82        6.61     19.83 o 
  -3  15   7       12.78       13.22     23.14 o 
  -1  15   7        1.67        6.61     23.14 o 
 -18   0   8        5.80       15.11     18.41 o 
 -16   0   8        8.05       -7.71     17.74 o 
 -14   0   8      149.82      169.91     25.93 o 
 -12   0   8     1148.22     1011.48     62.80 o 
 -10   0   8     2395.93     2396.17     97.51 o 
  -8   0   8      441.82      437.83     24.46 o 
  -6   0   8     2199.22     2009.74     66.11 o 
  -4   0   8    16163.33    15607.51    180.70 o 
  -2   0   8     1514.22     1358.66     47.93 o 
   0   0   8        0.65       -0.99      9.11 o 
   2   0   8      324.73      228.08     46.28 o 
   4   0   8      265.24      171.89     49.58 o 
   6   0   8       27.01      -16.53     36.36 o 
   8   0   8       20.58        9.92     39.67 o 
  10   0   8      316.14      247.91     69.42 o 
 -19   1   8        0.76      -14.21     29.75 o 
 -17   1   8      836.74      861.13     71.28 o 
 -15   1   8       38.69       26.36     14.31 o 
 -13   1   8     2204.98     2280.47     52.64 o 
 -11   1   8     1365.55     1365.32     31.67 o 
  -9   1   8        1.92       -3.15      7.10 o 
  -7   1   8      170.86      157.27     13.36 o 
  -5   1   8      151.63      160.11     17.41 o 
  -3   1   8    11300.97    10726.18     96.84 o 
  -1   1   8       42.66       44.01      8.45 o 
   1   1   8        0.53       -6.49      9.38 o 
   3   1   8     1239.47     1300.55     54.89 o 
   5   1   8       63.74       31.54     38.01 o 
   7   1   8       40.96       39.30     31.49 o 
   9   1   8      129.00      130.33     40.85 o 
 -20   2   8        3.20      -24.34     22.96 o 
 -18   2   8       11.06       -3.31     20.70 o 
 -16   2   8       13.63       12.58     21.97 o 
 -14   2   8      627.12      643.99     38.09 o 
 -12   2   8       38.39       39.84     12.08 o 
 -10   2   8     2456.60     2496.07     53.91 o 
  -8   2   8      295.13      286.74     18.18 o 
  -6   2   8      930.48      874.81     39.67 o 
  -4   2   8      755.29      756.22     21.59 o 
  -2   2   8      219.76      261.83     16.08 o 
   0   2   8     1321.99     1255.42     26.87 o 
   2   2   8      363.83      337.88     23.28 o 
   4   2   8     1187.03     1178.02     54.89 o 
   6   2   8      321.45      190.54     38.51 o 
   8   2   8      121.34       91.35     38.51 o 
  10   2   8       35.43       24.79     35.06 o 
 -19   3   8        1.98      -17.96     31.40 o 
 -17   3   8       30.30       30.98     15.11 o 
 -15   3   8       94.93       72.72     25.51 o 
 -13   3   8     1088.44     1185.43     38.23 o 
 -11   3   8       28.56       23.03     12.49 o 
  -9   3   8     1178.31     1234.41     28.63 o 
  -7   3   8        0.29      -10.25      6.83 o 
  -5   3   8      306.14      340.67     23.02 o 
  -3   3   8     3738.92     3891.60     61.82 o 
  -1   3   8      203.79      221.01     14.44 o 
   1   3   8      851.26      957.98     32.04 o 
   3   3   8        0.33      -12.25     13.79 o 
   5   3   8      127.03      166.36     34.83 o 
   7   3   8        0.54       24.97     30.97 o 
   9   3   8       20.68       41.59     36.17 o 
 -20   4   8       28.14      -39.91     26.61 o 
 -18   4   8       22.14       46.99     28.90 o 
 -16   4   8       35.10       56.19     39.67 o 
 -14   4   8      323.30      380.58     29.71 o 
 -12   4   8       14.56        5.92     10.53 o 
 -10   4   8      348.54      377.49     24.19 o 
  -8   4   8        0.26        7.61      9.43 o 
  -6   4   8     3314.46     3468.07     57.28 o 
  -4   4   8        6.66        3.91      9.07 o 
  -2   4   8      135.01      147.33     18.67 o 
   0   4   8      151.70      160.11     19.14 o 
   2   4   8      156.71      191.92     20.51 o 
   4   4   8      197.37      197.80     21.55 o 
   6   4   8     1058.51     1195.76     61.91 o 
   8   4   8      140.44       96.48     37.18 o 
  10   4   8        5.35        9.18     31.49 o 
 -19   5   8       19.33        6.86     28.49 o 
 -17   5   8       18.80      -10.92     23.33 o 
 -15   5   8        8.53        0.27     25.65 o 
 -13   5   8     1447.38     1488.75     54.79 o 
 -11   5   8      248.45      269.76     22.43 o 
  -9   5   8       78.80       78.45     14.08 o 
  -7   5   8        2.45       -2.66      7.50 o 
  -5   5   8        4.33        3.31     10.91 o 
  -3   5   8      677.85      654.65     22.74 o 
  -1   5   8      152.09      206.28     20.30 o 
   1   5   8       66.09       88.09     21.54 o 
   3   5   8       10.74        9.78     13.43 o 
   5   5   8      111.23      199.14     39.53 o 
   7   5   8      228.42      213.47     47.93 o 
   9   5   8       69.27       93.46     37.26 o 
 -18   6   8       22.58       -7.71     26.61 o 
 -16   6   8      225.15      330.64     43.42 o 
 -14   6   8      412.83      457.19     61.79 o 
 -12   6   8       14.65       29.15     14.21 o 
 -10   6   8       33.00       43.69     12.74 o 
  -8   6   8        0.00       -4.74      9.62 o 
  -6   6   8        0.15        9.25      8.10 o 
  -4   6   8       42.43       41.57     11.45 o 
  -2   6   8        8.21       14.87     11.69 o 
   0   6   8      194.06      182.74     20.61 o 
   2   6   8        0.44       -7.13     14.93 o 
   4   6   8       53.27       34.71     22.98 o 
   6   6   8      779.94      888.20    100.82 o 
   8   6   8       87.88      111.73     40.85 o 
 -17   7   8       40.28       24.32     28.90 o 
 -15   7   8        0.01       -9.63     28.10 o 
 -13   7   8       37.24       40.20     15.66 o 
 -11   7   8        5.01      -11.07     10.84 o 
  -9   7   8      154.05      165.61     19.95 o 
  -7   7   8      564.83      575.61     26.35 o 
  -5   7   8        0.38       -2.01      9.62 o 
  -3   7   8      246.99      298.06     43.50 o 
  -1   7   8      303.56      369.70     36.36 o 
   1   7   8        6.47        6.09     11.13 o 
   3   7   8        2.21       -6.04     13.85 o 
   5   7   8        0.18       14.19     23.60 o 
   7   7   8      203.82      273.81     48.92 o 
   9   7   8       70.22      127.26     44.62 o 
 -18   8   8       24.80       -2.20     29.57 o 
 -16   8   8        3.22      -34.44     22.96 o 
 -14   8   8      886.59      918.63     41.22 o 
 -12   8   8      201.49      202.68     25.18 o 
 -10   8   8      138.21      109.12     18.86 o 
  -8   8   8       24.78        8.75     15.08 o 
  -6   8   8       49.92       70.31     15.94 o 
  -4   8   8      386.10      364.86     33.02 o 
  -2   8   8      666.02      672.88     61.15 o 
   0   8   8      300.05      306.87     31.03 o 
   2   8   8        4.13       -7.44     15.05 o 
   4   8   8        1.35        5.26     22.28 o 
   6   8   8      414.42      497.00     75.85 o 
   8   8   8       15.16       45.71     40.45 o 
 -17   9   8       27.70      -18.98     28.49 o 
 -15   9   8       20.97        8.48     31.40 o 
 -13   9   8        1.06       -3.67     14.73 o 
 -11   9   8       27.00       20.03     24.11 o 
  -9   9   8        1.05      -13.07     11.99 o 
  -7   9   8       23.31       11.08     14.30 o 
  -5   9   8        1.68        5.72     19.27 o 
  -3   9   8      458.33      492.06     37.91 o 
  -1   9   8      274.01      240.81     57.85 o 
   1   9   8        6.73       21.78     17.41 o 
   3   9   8      305.28      326.69     42.97 o 
   5   9   8       84.40       68.62     25.93 o 
   7   9   8        6.04       -3.31     56.19 o 
 -16  10   8       89.34      101.37     36.03 o 
 -14  10   8        1.58      -30.05     22.96 o 
 -12  10   8      525.49      552.13     42.05 o 
 -10  10   8      165.37      163.26     21.62 o 
  -8  10   8      182.32      199.66     23.14 o 
  -6  10   8       50.17       25.49     15.71 o 
  -4  10   8     1124.53     1122.42     48.92 o 
  -2  10   8       14.70        9.92     14.87 o 
   0  10   8      128.93       87.70     23.80 o 
   2  10   8       32.83       72.72     26.44 o 
   4  10   8       33.58       18.51     20.37 o 
   6  10   8      104.76       74.04     25.93 o 
 -15  11   8       10.09       13.22     26.61 o 
 -13  11   8        8.39      -23.71     25.02 o 
 -11  11   8      796.21      800.55     54.54 o 
  -9  11   8        0.81      -13.24     17.92 o 
  -7  11   8        0.47       -9.40     12.61 o 
  -5  11   8      131.68      150.84     20.86 o 
  -3  11   8      515.35      551.18     79.33 o 
  -1  11   8        1.97       12.12     14.78 o 
   1  11   8       33.20       43.49     23.14 o 
   3  11   8       34.96       36.36     23.14 o 
   5  11   8       31.43       56.19     26.44 o 
 -14  12   8       74.28       78.83     36.03 o 
 -12  12   8        0.96        1.98     27.50 o 
 -10  12   8      314.67      254.64     26.87 o 
  -8  12   8        6.29        0.00     14.73 o 
  -6  12   8      231.12      249.64     36.21 o 
  -4  12   8      391.34      453.74     66.11 o 
  -2  12   8      347.92      494.28     56.19 o 
   0  12   8       20.00       31.59     19.52 o 
   2  12   8        5.82       41.58     21.39 o 
   4  12   8       82.57      105.78     33.05 o 
 -11  13   8        6.29      -12.65     25.02 o 
  -9  13   8       94.59      142.94     24.34 o 
  -7  13   8        0.39       -7.04     14.88 o 
  -5  13   8       21.43       13.40     21.39 o 
  -3  13   8      369.97      350.50     37.26 o 
  -1  13   8       38.54       49.76     19.99 o 
   1  13   8       58.71       59.50     26.44 o 
   3  13   8       15.76       52.89     26.44 o 
 -10  14   8       38.10       30.60     22.39 o 
  -8  14   8        3.10       -9.49     14.88 o 
  -6  14   8       45.49       82.77     25.93 o 
  -4  14   8        2.01       -3.69     18.96 o 
  -2  14   8        9.25       56.19     29.75 o 
   0  14   8        5.54       -3.31     19.83 o 
  -5  15   8        2.18        0.00     23.14 o 
 -19   1   9      128.40      153.90     23.96 o 
 -17   1   9      316.54      333.65     49.91 o 
 -15   1   9      111.47      126.26     19.55 o 
 -13   1   9       37.00       26.66     12.28 o 
 -11   1   9        1.25      -14.02     10.53 o 
  -9   1   9       75.72       92.43     11.84 o 
  -7   1   9      821.41      929.05     28.98 o 
  -5   1   9     3048.46     2792.25     48.68 o 
  -3   1   9      135.05      131.29     13.63 o 
  -1   1   9       13.72        6.94      8.02 o 
   1   1   9        1.93       -0.40      8.86 o 
   3   1   9       10.49       -8.26     25.71 o 
   5   1   9        1.47      -20.93     24.46 o 
   7   1   9       27.50       36.60     42.97 o 
   9   1   9      158.54      119.28     54.54 o 
 -20   2   9        0.32      -14.28     39.67 o 
 -18   2   9        0.02       11.58     17.53 o 
 -16   2   9      338.78      321.19     26.87 o 
 -14   2   9       49.89       58.28     16.30 o 
 -12   2   9      123.97      134.34     17.96 o 
 -10   2   9       13.54       34.38     10.17 o 
  -8   2   9     1002.69      898.31     46.93 o 
  -6   2   9      745.61      744.26     30.39 o 
  -4   2   9      712.96      741.13     22.70 o 
  -2   2   9      370.88      426.32     20.04 o 
   0   2   9       73.98      108.96     15.63 o 
   2   2   9        0.79       -8.35     22.11 o 
   4   2   9        4.19       12.36     26.80 o 
   6   2   9      140.84      107.60     33.83 o 
   8   2   9       14.69       -4.90     42.97 o 
 -19   3   9        1.49       -2.29     24.16 o 
 -17   3   9        5.64       21.70     15.63 o 
 -15   3   9      133.24      144.41     29.07 o 
 -13   3   9        0.11        5.65     11.99 o 
 -11   3   9      306.34      384.58     39.22 o 
  -9   3   9      240.88      270.45     28.19 o 
  -7   3   9      341.75      323.86     42.05 o 
  -5   3   9       23.57        7.81      9.94 o 
  -3   3   9      570.57      561.37     20.31 o 
  -1   3   9      325.43      327.98     24.33 o 
   1   3   9       32.46       19.64     22.64 o 
   3   3   9        0.25      -23.14     22.11 o 
   5   3   9        5.20       43.23     30.12 o 
   7   3   9       66.07      104.27     38.09 o 
   9   3   9      113.07      119.38     44.62 o 
 -20   4   9        0.38       10.93     26.29 o 
 -18   4   9       53.69       37.46     26.61 o 
 -16   4   9        0.88      -23.14     21.04 o 
 -14   4   9      966.55      972.66     37.56 o 
 -12   4   9        0.01      -11.90     11.22 o 
 -10   4   9       15.21       22.19     11.85 o 
  -8   4   9      142.45      169.59     16.91 o 
  -6   4   9        0.25       -1.26      7.98 o 
  -4   4   9       94.43       71.09     11.99 o 
  -2   4   9      434.19      421.72     22.42 o 
   0   4   9      279.42      283.35     24.97 o 
   2   4   9       36.78       57.79     17.54 o 
   4   4   9        3.28       52.52     30.97 o 
   6   4   9     1273.39     1311.86     67.66 o 
   8   4   9        8.50       54.69     38.09 o 
 -19   5   9      185.32      230.69     42.05 o 
 -17   5   9      157.00      157.03     34.44 o 
 -15   5   9     1125.85     1121.15     41.42 o 
 -13   5   9      162.41      206.49     22.79 o 
 -11   5   9       43.62       61.74     15.13 o 
  -9   5   9      208.18      175.71     19.35 o 
  -7   5   9      518.89      555.77     25.53 o 
  -5   5   9       40.05       42.19     12.39 o 
  -3   5   9       70.90       73.36     12.69 o 
  -1   5   9     1332.00     1330.29     40.16 o 
   1   5   9        0.43       -7.77     13.24 o 
   3   5   9        0.88      -14.37     16.63 o 
   5   5   9      408.36      433.06     53.61 o 
   7   5   9      228.56      258.98     50.79 o 
 -18   6   9        5.77       -9.09     42.97 o 
 -16   6   9       78.64       39.57     19.06 o 
 -14   6   9     1161.19     1261.85     52.00 o 
 -12   6   9       12.28       15.49     18.16 o 
 -10   6   9       58.46       56.58     15.71 o 
  -8   6   9     1121.52     1057.59     35.98 o 
  -6   6   9      201.99      220.33     30.12 o 
  -4   6   9       27.72       24.88     11.45 o 
  -2   6   9      302.10      310.40     44.62 o 
   0   6   9      340.51      345.94     28.32 o 
   2   6   9       78.01       86.49     19.87 o 
   4   6   9       32.59       53.06     18.70 o 
   6   6   9      401.68      387.99     53.15 o 
   8   6   9       24.92       47.93     39.73 o 
 -17   7   9      299.07      318.94     46.28 o 
 -15   7   9      221.32      232.88     26.67 o 
 -13   7   9        2.32       -5.67     12.18 o 
 -11   7   9        0.00      -13.99     11.68 o 
  -9   7   9        0.06      -11.82     10.71 o 
  -7   7   9      619.23      602.60     28.28 o 
  -5   7   9       94.87       94.03     17.57 o 
  -3   7   9       80.38       42.97     17.41 o 
  -1   7   9       76.24       72.72     33.05 o 
   1   7   9       32.06       17.69     26.44 o 
   3   7   9       20.49       29.19     17.71 o 
   5   7   9      243.65      356.60     71.07 o 
   7   7   9      214.39      296.05     52.24 o 
 -18   8   9       14.38        4.49     28.90 o 
 -16   8   9       55.81       28.10     28.90 o 
 -14   8   9      191.56      194.55     24.18 o 
 -12   8   9       50.53       45.07     18.98 o 
 -10   8   9      235.73      203.13     23.73 o 
  -8   8   9        7.42       10.00     15.60 o 
  -6   8   9      480.19      485.90     29.15 o 
  -4   8   9      165.78      145.99     25.02 o 
  -2   8   9      573.22      616.67     38.92 o 
   0   8   9       30.39       45.58     19.99 o 
   2   8   9        0.17       14.32     17.74 o 
   4   8   9        0.18        2.20     26.44 o 
   6   8   9      137.39      243.31     46.57 o 
 -17   9   9       68.42       60.41     32.41 o 
 -15   9   9       95.80       72.95     29.25 o 
 -13   9   9      528.46      457.57     45.04 o 
 -11   9   9       42.87       18.03     20.68 o 
  -9   9   9      214.67      270.86     26.17 o 
  -7   9   9      138.74      172.28     26.40 o 
  -5   9   9     1523.58     1486.36     44.45 o 
  -3   9   9      183.67      197.40     49.58 o 
  -1   9   9       26.85       53.24     19.99 o 
   1   9   9       84.99      108.30     25.93 o 
   3   9   9       46.98       31.95     20.70 o 
   5   9   9       18.15       39.82     20.97 o 
 -16  10   9        0.10      -38.89     25.93 o 
 -14  10   9        0.02      -21.56     25.02 o 
 -12  10   9       20.14       24.75     16.99 o 
 -10  10   9       25.06        2.78     14.68 o 
  -8  10   9        8.90       -6.00     18.55 o 
  -6  10   9      140.08      150.23     21.14 o 
  -4  10   9      449.03      483.82     59.50 o 
  -2  10   9      164.61      200.76     29.32 o 
   0  10   9       63.96       61.76     19.99 o 
   2  10   9        4.58       19.14     19.99 o 
   4  10   9        0.38        7.65     15.56 o 
 -15  11   9        0.01      -32.39     36.36 o 
 -13  11   9       24.80       18.07     18.36 o 
 -11  11   9       31.20       25.37     15.96 o 
  -9  11   9       65.16       49.85     18.76 o 
  -7  11   9        3.03      -11.75     14.66 o 
  -5  11   9       98.90      120.14     44.62 o 
  -3  11   9       50.95       92.55     24.46 o 
  -1  11   9       70.72       95.05     52.89 o 
   1  11   9       36.59       54.87     36.36 o 
   3  11   9      186.67      135.53     36.36 o 
 -12  12   9       75.50       66.92     22.20 o 
 -10  12   9       40.94       40.94     19.37 o 
  -8  12   9        8.15       11.37     15.94 o 
  -6  12   9       19.39       17.69     18.96 o 
  -4  12   9      279.07      298.16     35.72 o 
  -2  12   9        0.09       37.40     33.05 o 
   0  12   9       45.55       51.57     22.00 o 
   2  12   9       25.42       18.96     24.79 o 
 -11  13   9       27.65       21.76     19.41 o 
  -9  13   9       99.55      140.58     24.19 o 
  -7  13   9        1.20       34.16     22.52 o 
  -5  13   9      489.91      663.81     59.50 o 
  -3  13   9       36.43       80.34     25.02 o 
  -1  13   9       19.02       55.44     24.46 o 
   1  13   9        2.55       29.58     28.10 o 
  -8  14   9        5.28       27.59     23.33 o 
  -6  14   9       62.79       76.03     27.50 o 
  -4  14   9       33.13       84.16     29.32 o 
  -2  14   9      214.96      180.92     32.41 o 
 -20   0  10      105.26      125.61     36.36 o 
 -18   0  10       18.97       62.80     26.44 o 
 -16   0  10      355.94      347.08     69.42 o 
 -14   0  10     1233.45     1153.62     72.72 o 
 -12   0  10      137.02      151.19     24.46 o 
 -10   0  10       12.76       -8.11     11.48 o 
  -8   0  10       46.26       66.54     46.28 o 
  -6   0  10      756.79      641.27     42.97 o 
  -4   0  10      283.32      309.63     69.42 o 
  -2   0  10      533.29      630.12     47.93 o 
   0   0  10       71.32       99.16     42.97 o 
   2   0  10      128.42       95.86     46.28 o 
   4   0  10        0.46       39.67     42.97 o 
   6   0  10       82.02       19.83     46.28 o 
   8   0  10       63.29       69.42     52.89 o 
 -19   1  10       40.31       46.28     19.83 o 
 -17   1  10       16.48       28.19     34.65 o 
 -15   1  10      350.94      405.21     44.62 o 
 -13   1  10       53.76       66.66     14.79 o 
 -11   1  10       10.60       11.71     12.68 o 
  -9   1  10       51.68       61.48     11.84 o 
  -7   1  10      167.61      171.47     21.13 o 
  -5   1  10      131.16      158.32     31.86 o 
  -3   1  10        6.99        9.09      9.04 o 
  -1   1  10      207.90      220.05     21.11 o 
   1   1  10       57.69       10.49     46.28 o 
   3   1  10      127.62       83.15     30.12 o 
   5   1  10       55.49       60.01     36.36 o 
   7   1  10      108.87      128.91     39.73 o 
 -20   2  10        6.62      -24.24     41.32 o 
 -18   2  10       33.46       31.21     22.94 o 
 -16   2  10      126.79      105.78     26.29 o 
 -14   2  10      265.36      268.44     52.82 o 
 -12   2  10       49.78       47.99     14.92 o 
 -10   2  10      462.53      451.43     26.17 o 
  -8   2  10       20.95       15.50      9.15 o 
  -6   2  10      135.39      151.20     27.85 o 
  -4   2  10      183.12      207.75     20.04 o 
  -2   2  10       17.60       19.44      9.42 o 
   0   2  10       66.56       97.73     18.12 o 
   2   2  10       50.18       25.54     28.10 o 
   4   2  10       28.93       58.89     31.49 o 
   6   2  10       98.36      104.17     38.51 o 
   8   2  10      105.38      107.43     39.73 o 
 -19   3  10       30.66       33.61     33.37 o 
 -17   3  10      215.72      157.34     31.03 o 
 -15   3  10       15.31       25.27     18.98 o 
 -13   3  10      832.41      949.26     35.98 o 
 -11   3  10      327.25      252.14     22.62 o 
  -9   3  10      219.71      221.78     19.95 o 
  -7   3  10       38.77       38.33     14.30 o 
  -5   3  10      589.16      520.75     29.15 o 
  -3   3  10      388.18      375.72     36.58 o 
  -1   3  10      135.51       86.13     16.14 o 
   1   3  10       12.76       11.47     11.47 o 
   3   3  10      259.61      238.07     46.28 o 
   5   3  10        0.40       38.87     33.35 o 
   7   3  10       96.43      113.46     42.82 o 
 -18   4  10       10.99        2.92     15.20 o 
 -16   4  10      110.47       93.99     19.70 o 
 -14   4  10       36.37       50.87     17.34 o 
 -12   4  10      208.21      207.89     25.63 o 
 -10   4  10       32.38       58.07     25.27 o 
  -8   4  10      155.73      146.14     17.69 o 
  -6   4  10      120.54      142.40     29.54 o 
  -4   4  10      436.22      405.80     22.74 o 
  -2   4  10     1192.74     1227.73     39.71 o 
   0   4  10        1.20      -11.70     13.67 o 
   2   4  10       69.03       86.29     18.84 o 
   4   4  10      243.57      166.77     40.85 o 
   6   4  10        1.60       78.77     51.24 o 
 -19   5  10       64.40       28.57     28.90 o 
 -17   5  10      168.81      148.38     23.18 o 
 -15   5  10       10.25       11.11     18.42 o 
 -13   5  10      437.05      565.02     56.04 o 
 -11   5  10       41.46       29.55     14.08 o 
  -9   5  10      165.74      166.08     19.95 o 
  -7   5  10        4.55        3.95     10.53 o 
  -5   5  10      100.37       67.87     16.73 o 
  -3   5  10      490.22      568.87     56.19 o 
  -1   5  10       23.30       32.29     15.24 o 
   1   5  10       59.56       56.05     17.99 o 
   3   5  10      124.44      106.38     38.09 o 
   5   5  10       71.38       71.52     38.09 o 
   7   5  10        0.49       21.25     40.45 o 
 -18   6  10      134.14       98.75     33.05 o 
 -16   6  10       83.42      143.92     27.69 o 
 -14   6  10       23.22       13.95     21.64 o 
 -12   6  10        3.26       -5.56     13.91 o 
 -10   6  10       14.25        9.92     13.22 o 
  -8   6  10        0.72       -2.87     10.88 o 
  -6   6  10       56.18       77.16     15.71 o 
  -4   6  10      207.52      231.76     37.31 o 
  -2   6  10       83.77      195.02     52.89 o 
   0   6  10        0.57      -14.40     24.79 o 
   2   6  10        0.76       -5.22     14.31 o 
   4   6  10        3.19       -5.14     39.67 o 
   6   6  10      111.89      143.75     44.46 o 
 -17   7  10      217.50      191.52     39.04 o 
 -15   7  10        0.25        2.80     17.26 o 
 -13   7  10      811.43      853.33     47.65 o 
 -11   7  10       41.86       34.84     14.88 o 
  -9   7  10      132.42      118.58     18.36 o 
  -7   7  10       57.43       46.14     15.71 o 
  -5   7  10      278.96      324.74     31.35 o 
  -3   7  10        4.60       -3.97     12.43 o 
  -1   7  10        0.00       -5.51     14.78 o 
   1   7  10        0.23      -20.81     24.79 o 
   3   7  10       86.24       65.83     21.40 o 
   5   7  10        7.34       55.39     37.26 o 
 -16   8  10       67.90       31.98     18.44 o 
 -14   8  10        5.58       12.34     17.26 o 
 -12   8  10        0.83      -21.12     14.08 o 
 -10   8  10        0.07        2.73     13.70 o 
  -8   8  10      309.61      317.16     28.01 o 
  -6   8  10      124.33      129.02     19.15 o 
  -4   8  10       29.93       15.75     15.26 o 
  -2   8  10      428.73      525.57     52.89 o 
   0   8  10        3.61        3.69     18.18 o 
   2   8  10        1.17        0.99     18.23 o 
   4   8  10        9.44       11.42     21.49 o 
 -17   9  10       18.17       -3.42     26.89 o 
 -15   9  10       14.87       13.95     17.26 o 
 -13   9  10      108.93      128.81     23.91 o 
 -11   9  10       11.22        1.30     13.58 o 
  -9   9  10      107.92      106.44     19.37 o 
  -7   9  10        0.02       10.69     13.70 o 
  -5   9  10      402.05      509.81     42.77 o 
  -3   9  10       43.84       51.15     19.99 o 
  -1   9  10      208.68      198.33     36.36 o 
   1   9  10      432.51      391.43     39.04 o 
   3   9  10       15.81        9.92     20.70 o 
   5   9  10      117.76       99.16     62.80 o 
 -16  10  10       14.51      -20.25     25.51 o 
 -14  10  10      322.90      337.33     46.71 o 
 -12  10  10      837.16      737.26     69.31 o 
 -10  10  10       43.40       48.09     17.96 o 
  -8  10  10       61.08       34.11     19.23 o 
  -6  10  10        0.20       20.22     18.96 o 
  -4  10  10       66.69       68.73     29.75 o 
  -2  10  10       97.44       80.83     42.97 o 
   0  10  10        2.94       39.67     23.14 o 
   2  10  10       14.65       22.81     20.37 o 
   4  10  10        0.01       23.71     23.33 o 
 -13  11  10      154.89      160.75     25.59 o 
 -11  11  10       39.76        2.03     22.89 o 
  -9  11  10        1.52      -11.97     15.71 o 
  -7  11  10       52.28       70.62     24.46 o 
  -5  11  10      323.85      314.54     35.46 o 
  -3  11  10        6.60       15.94     17.41 o 
  -1  11  10        1.05       19.83     19.52 o 
   1  11  10       11.02       62.97     38.01 o 
 -12  12  10        1.25       -5.28     17.10 o 
 -10  12  10        9.83      -10.16     15.41 o 
  -8  12  10        7.23       -0.83     18.89 o 
  -6  12  10        8.69       11.57     19.52 o 
  -4  12  10        8.21       18.08     17.41 o 
  -2  12  10       27.55       61.00     24.79 o 
   0  12  10        1.65       19.50     38.01 o 
 -11  13  10       13.27       -4.77     18.27 o 
  -9  13  10        6.68       14.03     18.32 o 
  -7  13  10       34.60       19.83     22.96 o 
  -5  13  10       84.18      110.26     56.19 o 
  -3  13  10      228.49      284.27     37.91 o 
  -1  13  10        8.96       39.67     22.00 o 
 -19   1  11        1.00       11.57     16.36 o 
 -17   1  11        4.55       24.46     15.43 o 
 -15   1  11      259.36      228.15     41.32 o 
 -13   1  11      304.98      345.10     69.81 o 
 -11   1  11       57.81       58.32     12.82 o 
  -9   1  11      180.49      194.84     28.63 o 
  -7   1  11       28.12        8.98      9.15 o 
  -5   1  11      189.33      220.05     19.08 o 
  -3   1  11       70.82       43.09     12.17 o 
  -1   1  11       65.14       45.12     16.19 o 
   1   1  11      200.54      118.88     33.83 o 
   3   1  11       25.16        8.26     28.05 o 
   5   1  11       49.92       72.72     39.73 o 
   7   1  11        0.13       64.86     33.35 o 
 -20   2  11       15.90       18.73     20.65 o 
 -18   2  11       47.83       59.14     20.17 o 
 -16   2  11       37.01        9.59     20.37 o 
 -14   2  11      319.18      381.23     65.70 o 
 -12   2  11      197.40      236.91     22.20 o 
 -10   2  11       99.69       65.57     38.01 o 
  -8   2  11      929.62      830.56     36.17 o 
  -6   2  11       18.41       36.12     11.85 o 
  -4   2  11      811.15      658.56     24.68 o 
  -2   2  11       60.05       64.34     21.40 o 
   0   2  11        9.75      -23.14     23.37 o 
   2   2  11        0.39       -0.69     28.10 o 
   4   2  11      293.38      214.17     42.82 o 
   6   2  11      336.89      267.77     52.89 o 
 -19   3  11       88.85       46.94     22.75 o 
 -17   3  11      136.45      126.80     30.53 o 
 -15   3  11      745.11      756.26     34.75 o 
 -13   3  11      329.27      378.82     32.25 o 
 -11   3  11       80.67       99.99     32.14 o 
  -9   3  11        0.00       -2.29      9.75 o 
  -7   3  11        0.45      -18.12     12.08 o 
  -5   3  11     2702.51     2483.46     51.24 o 
  -3   3  11     2323.08     2252.05     61.79 o 
  -1   3  11      177.00      161.09     20.83 o 
   1   3  11       11.27       16.53     28.05 o 
   3   3  11      189.45      186.02     41.88 o 
   5   3  11      175.72      203.45     77.68 o 
 -18   4  11       42.24       27.21     46.28 o 
 -16   4  11        0.32       -4.11     18.89 o 
 -14   4  11      471.25      437.75     64.33 o 
 -12   4  11       73.30       59.72     16.14 o 
 -10   4  11      293.17      305.02     25.10 o 
  -8   4  11      117.33      113.87     17.69 o 
  -6   4  11      267.66      258.65     52.01 o 
  -4   4  11      127.14      120.64     17.53 o 
  -2   4  11      218.88      214.80     26.50 o 
   0   4  11        0.84      -11.33     11.86 o 
   2   4  11      121.04      153.71     39.73 o 
   4   4  11       29.52       28.98     34.13 o 
   6   4  11        1.37       42.49     38.92 o 
 -19   5  11        0.54      -31.82     51.24 o 
 -17   5  11      122.20      171.98     25.00 o 
 -15   5  11      537.13      574.41     73.84 o 
 -13   5  11        5.22        6.81     14.08 o 
 -11   5  11       77.55      108.16     19.15 o 
  -9   5  11       71.30       69.56     16.14 o 
  -7   5  11       36.21       44.31     13.91 o 
  -5   5  11       18.36       23.49     13.08 o 
  -3   5  11        1.27      -11.95     19.83 o 
  -1   5  11       51.66       74.15     18.54 o 
   1   5  11        5.07        3.66     14.20 o 
   3   5  11        1.70       37.73     33.35 o 
   5   5  11       16.89       52.42     39.67 o 
 -18   6  11       31.35       14.11     17.54 o 
 -16   6  11       14.19       21.40     16.30 o 
 -14   6  11      336.06      393.72     31.58 o 
 -12   6  11       36.10       29.30     15.94 o 
 -10   6  11       28.36        3.80     12.61 o 
  -8   6  11      223.31      290.39     25.10 o 
  -6   6  11      153.72      188.24     25.67 o 
  -4   6  11        0.10        6.61     14.78 o 
  -2   6  11       91.52       83.24     22.96 o 
   0   6  11       39.41       34.16     20.70 o 
   2   6  11        0.03       25.64     18.89 o 
   4   6  11       15.09       40.97     37.26 o 
 -17   7  11       43.07       58.94     23.24 o 
 -15   7  11      230.93      231.26     48.34 o 
 -13   7  11       42.67       25.53     16.81 o 
 -11   7  11       18.91        7.29     13.21 o 
  -9   7  11       23.61       16.53     15.13 o 
  -7   7  11        4.82       -2.45     11.99 o 
  -5   7  11      197.73      243.11     30.53 o 
  -3   7  11        1.05      -19.83     16.53 o 
  -1   7  11       64.88       94.72     25.93 o 
   1   7  11       57.29       52.46     23.33 o 
   3   7  11       19.57       23.14     56.19 o 
 -16   8  11       17.06       13.01     21.09 o 
 -14   8  11      781.70      829.87     40.16 o 
 -12   8  11        2.99       -4.61     14.21 o 
 -10   8  11      145.33      156.81     22.20 o 
  -8   8  11        0.18       -5.54     12.46 o 
  -6   8  11      138.13      120.07     25.02 o 
  -4   8  11      159.25      136.78     26.90 o 
  -2   8  11        0.11        3.31     19.83 o 
   0   8  11       20.68       22.51     22.52 o 
   2   8  11       14.96        8.71     18.57 o 
   4   8  11       44.12       69.42     59.50 o 
 -15   9  11        4.96      -15.99     16.54 o 
 -13   9  11       13.24       27.59     19.24 o 
 -11   9  11        2.07       -2.92     20.17 o 
  -9   9  11      153.30      164.17     24.19 o 
  -7   9  11      768.36      745.94     52.89 o 
  -5   9  11        4.32        9.53     18.18 o 
  -3   9  11      135.42      139.86     27.50 o 
  -1   9  11        3.64        9.92     19.83 o 
   1   9  11        0.38       19.23     46.28 o 
   3   9  11       20.42       31.25     20.97 o 
 -14  10  11        8.30       -2.85     17.54 o 
 -12  10  11        0.79      -12.34     16.63 o 
 -10  10  11       30.55       12.06     17.64 o 
  -8  10  11       49.49       26.99     16.59 o 
  -6  10  11        5.43        0.00     17.01 o 
  -4  10  11      239.73      262.75     47.93 o 
  -2  10  11       15.30       45.29     31.40 o 
   0  10  11        6.85       52.89     29.75 o 
   2  10  11        0.69       14.32     20.70 o 
 -13  11  11        3.11        9.76     18.86 o 
 -11  11  11       59.14       29.56     20.99 o 
  -9  11  11        0.00       -4.92     16.32 o 
  -7  11  11       25.32       18.79     19.99 o 
  -5  11  11        0.90       17.63     21.49 o 
  -3  11  11       20.51       54.87     22.00 o 
  -1  11  11        4.86       42.31     20.37 o 
 -12  12  11        3.68       -6.33     21.88 o 
 -10  12  11       48.65       46.11     20.30 o 
  -8  12  11       26.59       57.02     26.90 o 
  -6  12  11       27.69       70.28     26.44 o 
  -4  12  11        2.75       11.67     47.93 o 
  -2  12  11       13.01       41.39     25.02 o 
  -7  13  11       12.18       47.14     25.02 o 
  -5  13  11      198.11      214.86     35.46 o 
 -20   0  12        6.01       29.75     29.75 o 
 -18   0  12      180.03      208.25     39.67 o 
 -16   0  12      356.85      390.05     46.28 o 
 -12   0  12      452.57      505.74     33.83 o 
 -10   0  12        5.89       -3.31     14.45 o 
  -8   0  12      334.57      363.60     39.67 o 
  -6   0  12      893.41      875.96     52.89 o 
  -4   0  12      555.33      398.98     66.11 o 
  -2   0  12        6.56       19.83     39.67 o 
   0   0  12       33.54       -3.31     36.36 o 
   2   0  12      106.02      148.75     59.50 o 
   4   0  12        8.50       -3.31     42.97 o 
 -19   1  12      120.91      113.35     24.46 o 
 -17   1  12        2.52       -4.96     14.02 o 
 -15   1  12      170.38      221.34     33.00 o 
 -13   1  12      272.31      223.40     34.71 o 
 -11   1  12       71.64       66.96     15.13 o 
  -9   1  12       44.55       22.06     11.12 o 
  -7   1  12       70.18       71.48     14.79 o 
  -5   1  12     1246.57     1147.42     32.84 o 
  -3   1  12        1.83      -19.49     13.00 o 
  -1   1  12        4.68       -6.32     26.20 o 
   1   1  12       22.28        9.92     30.39 o 
   3   1  12       13.41       45.59     33.83 o 
   5   1  12       37.07       43.69     37.18 o 
 -18   2  12       19.71       36.13     29.55 o 
 -16   2  12      384.75      451.04     36.19 o 
 -14   2  12       95.21      103.89     19.37 o 
 -12   2  12      399.61      384.31     50.07 o 
 -10   2  12       22.25       18.86     17.41 o 
  -8   2  12        8.20       11.85     14.35 o 
  -6   2  12      126.11      115.62     18.72 o 
  -4   2  12       13.01        5.93     15.74 o 
  -2   2  12      378.24      318.01     27.82 o 
   0   2  12       10.59       38.20     30.97 o 
   2   2  12      338.58      216.11     43.19 o 
   4   2  12       67.90       71.89     37.18 o 
 -19   3  12        0.01       17.08     21.17 o 
 -17   3  12        4.06       13.61     25.02 o 
 -15   3  12       64.32       28.75     15.29 o 
 -13   3  12       22.36       20.06     14.92 o 
 -11   3  12      216.93      232.87     23.38 o 
  -9   3  12       27.77        9.15     12.91 o 
  -7   3  12       47.60       69.17     19.99 o 
  -5   3  12     1224.71     1120.62     36.60 o 
  -3   3  12        0.45        6.14     13.90 o 
  -1   3  12      194.49      215.11     24.77 o 
   1   3  12        8.83        7.14     29.15 o 
   3   3  12        7.44       14.70     33.35 o 
   5   3  12       21.92       33.90     40.85 o 
 -18   4  12       17.83       25.12     51.24 o 
 -16   4  12      248.07      302.26     28.90 o 
 -14   4  12       81.33       59.83     17.14 o 
 -12   4  12       18.54       22.14     14.08 o 
 -10   4  12       18.10       22.32     13.91 o 
  -8   4  12      397.73      456.25     32.72 o 
  -6   4  12       53.16       58.10     15.29 o 
  -4   4  12      114.76      142.14     29.75 o 
  -2   4  12        4.34       17.27     24.76 o 
   0   4  12        1.27       -3.70     29.15 o 
   2   4  12        0.61      -24.79     38.01 o 
   4   4  12      106.71       99.16     46.28 o 
 -17   5  12        9.81       21.59     22.96 o 
 -15   5  12      223.76      245.01     26.67 o 
 -13   5  12       73.26       67.27     19.15 o 
 -11   5  12        4.94        3.18     12.09 o 
  -9   5  12        0.28        3.97     11.53 o 
  -7   5  12       42.91       43.29     15.13 o 
  -5   5  12        1.25        0.58     15.26 o 
  -3   5  12        7.84       18.08     18.96 o 
  -1   5  12        0.01       -5.88     16.53 o 
   1   5  12        0.94       -0.53     29.15 o 
   3   5  12       15.98       64.91     41.32 o 
 -18   6  12       83.33      104.08     24.84 o 
 -16   6  12       30.41       21.67     17.26 o 
 -14   6  12       31.09       31.07     17.71 o 
 -12   6  12       36.30       43.70     17.96 o 
 -10   6  12        3.14        1.45     13.33 o 
  -8   6  12       10.81        8.53     13.70 o 
  -6   6  12       98.03       95.86     24.46 o 
  -4   6  12      144.87      138.39     47.93 o 
  -2   6  12       37.68       23.83     18.01 o 
   0   6  12        5.04        3.31     18.23 o 
   2   6  12        0.77       -9.92     52.89 o 
 -17   7  12        1.82        1.50     17.74 o 
 -15   7  12       13.17        6.58     17.14 o 
 -13   7  12        0.21      -14.32     14.73 o 
 -11   7  12       29.30       51.01     19.15 o 
  -9   7  12       60.21       29.85     16.81 o 
  -7   7  12       92.53      118.30     20.20 o 
  -5   7  12      326.75      320.90     34.84 o 
  -3   7  12       21.96        3.31     19.83 o 
  -1   7  12        9.56      -11.13     18.01 o 
   1   7  12        0.06       12.22     34.71 o 
   3   7  12        2.83        3.31     46.28 o 
 -16   8  12      483.07      503.59     47.25 o 
 -14   8  12      228.57      270.84     37.35 o 
 -12   8  12       94.82       78.10     21.62 o 
 -10   8  12        4.24       12.85     14.73 o 
  -8   8  12        0.94       -2.40     15.37 o 
  -6   8  12      116.53      137.30     57.85 o 
  -4   8  12      113.54       76.03     38.01 o 
  -2   8  12      232.82      320.63     46.28 o 
   0   8  12        0.15       14.32     20.70 o 
   2   8  12       10.41       26.44     52.89 o 
 -15   9  12       41.65       43.94     22.37 o 
 -13   9  12       24.40       31.64     19.83 o 
 -11   9  12        4.48       12.00     22.31 o 
  -9   9  12       12.62       16.76     16.59 o 
  -7   9  12       18.09       48.26     26.44 o 
  -5   9  12      363.53      512.67     45.86 o 
  -3   9  12        0.43       12.12     17.74 o 
  -1   9  12       26.67       16.53     23.14 o 
   1   9  12       79.25       89.25     28.49 o 
 -14  10  12       46.59       44.24     21.46 o 
 -12  10  12       91.44      110.00     24.41 o 
 -10  10  12        2.73      -22.69     15.13 o 
  -8  10  12        0.08      -14.39     21.49 o 
  -6  10  12      231.42      221.16     51.24 o 
  -4  10  12        0.76       39.67     22.00 o 
  -2  10  12       35.04       78.09     25.51 o 
   0  10  12        3.63       29.75     26.44 o 
 -11  11  12       23.85       35.21     19.24 o 
  -9  11  12       24.40       61.98     29.75 o 
  -7  11  12       83.09      137.19     31.40 o 
  -5  11  12       71.27       64.01     24.46 o 
  -3  11  12        1.78       18.63     22.96 o 
  -8  12  12        0.02       14.87     19.52 o 
  -6  12  12      124.09      149.21     31.73 o 
 -19   1  13       84.83      129.68     28.05 o 
 -17   1  13        3.81        6.14     15.87 o 
 -15   1  13       24.35       60.86     19.76 o 
 -13   1  13       30.43       22.04     26.44 o 
 -11   1  13       26.94       27.11     13.22 o 
  -9   1  13       87.92       60.80     14.42 o 
  -7   1  13      140.30      114.11     20.99 o 
  -5   1  13        2.74       11.34     11.38 o 
  -3   1  13        4.65       -3.31     25.71 o 
  -1   1  13        0.86      -20.84     26.80 o 
   1   1  13        0.96        0.00     32.72 o 
   3   1  13        0.00       19.83     37.40 o 
 -18   2  13        7.25       34.71     18.70 o 
 -16   2  13        0.88        3.20     23.40 o 
 -14   2  13       21.80       20.53     15.29 o 
 -12   2  13        9.89       -2.43     11.99 o 
 -10   2  13      115.70       72.12     28.10 o 
  -8   2  13       64.03       42.40     14.92 o 
  -6   2  13      265.43      230.81     24.46 o 
  -4   2  13        0.19        9.38     15.40 o 
  -2   2  13       86.40       69.54     31.49 o 
   0   2  13        4.86       12.36     31.49 o 
   2   2  13        9.77       26.88     34.83 o 
 -19   3  13        3.01        7.57     27.82 o 
 -17   3  13        0.97       -4.22     28.61 o 
 -15   3  13        9.25        6.39     18.75 o 
 -13   3  13      315.72      339.20     28.43 o 
 -11   3  13        8.05       -3.72     11.99 o 
  -9   3  13      152.58      149.42     20.86 o 
  -7   3  13        0.14        8.56     17.41 o 
  -5   3  13       16.51        6.61     19.83 o 
  -3   3  13       90.91       73.53     18.89 o 
  -1   3  13        0.47      -19.98     26.44 o 
   1   3  13        2.09      -59.50     39.67 o 
   3   3  13       22.18       45.98     38.51 o 
 -18   4  13       26.56       22.61     20.20 o 
 -16   4  13      337.73      389.72     34.03 o 
 -14   4  13       28.20       25.47     17.15 o 
 -12   4  13       20.35        8.91     14.08 o 
 -10   4  13        8.62       -0.43     12.46 o 
  -8   4  13        0.24       -1.53     11.99 o 
  -6   4  13        6.44      -15.70     14.87 o 
  -4   4  13      198.18      195.02     36.36 o 
  -2   4  13       60.96       67.91     22.52 o 
   0   4  13        0.27        8.57     36.36 o 
   2   4  13        0.00       -9.33     32.47 o 
 -17   5  13      170.69      184.88     27.61 o 
 -15   5  13        8.65        3.41     15.01 o 
 -13   5  13       90.84      153.22     22.62 o 
 -11   5  13       53.96       47.31     16.61 o 
  -9   5  13       75.54       71.36     17.15 o 
  -7   5  13       21.93       23.36     15.94 o 
  -5   5  13       71.76       15.31     18.01 o 
  -3   5  13      278.85      228.02     32.41 o 
  -1   5  13       12.14      -14.19     24.79 o 
   1   5  13       19.70       85.94     62.80 o 
 -16   6  13      203.15      231.55     42.03 o 
 -14   6  13       23.32       23.78     18.18 o 
 -12   6  13       30.40       27.74     16.81 o 
 -10   6  13        1.59       14.70     14.92 o 
  -8   6  13      106.33       84.67     18.86 o 
  -6   6  13       10.01       15.31     18.01 o 
  -4   6  13      162.11      122.30     33.05 o 
  -2   6  13        2.35       28.17     21.20 o 
   0   6  13        0.40      -23.14     49.58 o 
   2   6  13        0.80      -13.22     56.19 o 
 -17   7  13       34.33       43.46     26.37 o 
 -15   7  13        7.05       32.48     19.24 o 
 -13   7  13        5.53        4.55     16.91 o 
 -11   7  13        6.17       10.42     15.94 o 
  -9   7  13      205.13      195.78     24.65 o 
  -7   7  13       24.97       42.31     38.01 o 
  -5   7  13       58.71       82.06     25.02 o 
  -3   7  13      174.86      211.55     39.67 o 
  -1   7  13       37.17       29.89     21.40 o 
   1   7  13        9.07       95.86     59.50 o 
 -16   8  13      105.17      113.42     26.44 o 
 -14   8  13       13.87       -6.65     18.18 o 
 -12   8  13       92.70      117.03     23.14 o 
 -10   8  13        1.28       11.32     15.29 o 
  -8   8  13      139.66      106.21     28.03 o 
  -6   8  13       69.74       89.91     24.46 o 
  -4   8  13       83.56      111.93     26.90 o 
  -2   8  13        0.27        3.31     23.14 o 
   0   8  13        8.65       27.86     22.52 o 
 -13   9  13       68.59       60.84     22.89 o 
 -11   9  13       14.93       25.92     17.14 o 
  -9   9  13        1.01        3.49     19.52 o 
  -7   9  13      183.28      168.79     29.32 o 
  -5   9  13      130.59      163.30     32.41 o 
  -3   9  13       34.36       48.08     22.96 o 
  -1   9  13       10.16       16.53     23.14 o 
 -12  10  13       21.26       29.35     20.61 o 
 -10  10  13       15.55        0.17     20.37 o 
  -8  10  13       49.43       73.13     25.51 o 
  -6  10  13        0.29        6.61     19.99 o 
  -4  10  13        0.57       -5.95     39.67 o 
  -9  11  13        7.71        5.45     31.40 o 
  -7  11  13       51.89       74.59     25.02 o 
 -18   0  14      152.58      224.77     42.97 o 
 -14   0  14      105.38      119.00     33.05 o 
 -12   0  14        0.24       33.05     19.83 o 
 -10   0  14       93.90       95.34     42.97 o 
  -8   0  14      449.69      358.13    161.97 o 
  -6   0  14       11.26       19.83     23.14 o 
  -4   0  14        3.33        9.92     39.67 o 
  -2   0  14       94.61       36.36     39.67 o 
   0   0  14        6.42        0.00     42.97 o 
   2   0  14        2.69       66.11     59.50 o 
 -17   1  14       47.03       82.64     29.75 o 
 -15   1  14      101.49      112.48     23.37 o 
 -13   1  14        4.25       12.35     28.10 o 
 -11   1  14       28.66       12.19     13.91 o 
  -9   1  14        6.84       38.79     18.91 o 
  -7   1  14       40.03       36.81     14.38 o 
  -5   1  14       15.32       26.90     16.40 o 
  -3   1  14      105.14      104.07     36.17 o 
  -1   1  14       73.83       38.12     34.83 o 
   1   1  14       43.04       -5.59     33.83 o 
 -18   2  14       52.24       59.50     33.05 o 
 -16   2  14        0.00       -6.27     16.28 o 
 -14   2  14      112.05      171.92     23.91 o 
 -12   2  14       41.38       51.39     22.96 o 
 -10   2  14        0.26       -5.78     15.05 o 
  -8   2  14       35.29       21.34     14.08 o 
  -6   2  14        0.09       11.44     15.06 o 
  -4   2  14        2.69        4.42     15.96 o 
  -2   2  14        0.12       -6.89     31.40 o 
   0   2  14        0.00       -1.65     32.72 o 
 -17   3  14       32.70       32.21     18.51 o 
 -15   3  14       82.42       90.35     21.38 o 
 -13   3  14       10.17       20.15     14.88 o 
 -11   3  14        1.77        8.22     13.91 o 
  -9   3  14        7.11       23.84     14.30 o 
  -7   3  14      106.25       63.59     22.52 o 
  -5   3  14      173.91      185.11     36.36 o 
  -3   3  14        1.70      -21.56     26.80 o 
  -1   3  14        7.57        9.92     32.72 o 
   1   3  14        9.69       -7.93     44.62 o 
 -18   4  14        8.96      -15.01     16.54 o 
 -16   4  14       34.88       76.03     21.38 o 
 -14   4  14      107.35      102.08     21.14 o 
 -12   4  14       35.11       45.79     17.15 o 
 -10   4  14       15.74       22.02     16.10 o 
  -8   4  14        6.92       14.28     13.08 o 
  -6   4  14       18.54       46.94     22.00 o 
  -4   4  14       90.00       76.03     29.75 o 
  -2   4  14        8.03      -19.83     42.97 o 
   0   4  14       11.77       -3.31     52.89 o 
 -17   5  14       14.09       33.05     19.06 o 
 -15   5  14       18.03       13.92     17.96 o 
 -13   5  14       37.41       19.23     23.51 o 
 -11   5  14       44.72       44.66     16.99 o 
  -9   5  14        4.39       24.04     14.08 o 
  -7   5  14       21.06       20.82     51.24 o 
  -5   5  14      277.07      173.38     31.03 o 
  -3   5  14       71.67       52.89     26.44 o 
  -1   5  14        8.36      -36.36     49.58 o 
 -16   6  14       38.08       51.82     21.70 o 
 -14   6  14        1.87       10.51     18.18 o 
 -12   6  14        0.01        0.00     14.73 o 
 -10   6  14        0.01       21.56     17.55 o 
  -8   6  14       80.69       77.23     24.46 o 
  -6   6  14      285.26      283.69     37.91 o 
  -4   6  14      119.09       85.26     25.51 o 
  -2   6  14        0.02       -9.05     24.79 o 
 -15   7  14       82.03       86.84     23.75 o 
 -13   7  14        2.98      -21.32     14.21 o 
 -11   7  14        8.74        3.27     14.21 o 
  -9   7  14       40.91       67.83     25.93 o 
  -7   7  14       23.48       46.58     24.46 o 
  -5   7  14       28.17       72.72     23.65 o 
  -3   7  14       21.95       23.14     23.14 o 
  -1   7  14        0.73       -9.34     21.20 o 
 -14   8  14       24.32       17.35     18.36 o 
 -12   8  14       15.50       23.99     18.36 o 
 -10   8  14       33.11       22.29     18.18 o 
  -8   8  14        0.62        8.76     20.37 o 
  -6   8  14        2.71       26.44     20.70 o 
  -4   8  14       56.16       83.96     27.50 o 
 -11   9  14        0.04       -9.06     17.36 o 
  -9   9  14        7.65       34.63     22.52 o 
  -7   9  14       92.87      103.87     29.32 o 
  -5   9  14       27.55       77.42     54.54 o 
 -17   1  15       77.08      102.47     33.05 o 
 -15   1  15       63.88      102.15     24.46 o 
 -13   1  15        1.24      -23.14     19.83 o 
 -11   1  15       25.33       29.78     14.88 o 
  -9   1  15       46.34       21.27     15.71 o 
  -7   1  15        0.33        2.04     13.91 o 
  -5   1  15       21.45       36.36     42.97 o 
  -3   1  15       35.81       56.88     33.83 o 
  -1   1  15       31.22       17.63     34.83 o 
 -16   2  15      457.05      509.05     59.50 o 
 -14   2  15       10.51       -4.01     14.08 o 
 -12   2  15       36.85       18.96     19.99 o 
 -10   2  15       79.99       59.50     23.80 o 
  -8   2  15       30.59       35.64     16.14 o 
  -6   2  15        1.77       16.53     23.14 o 
  -4   2  15       40.63       44.07     31.49 o 
  -2   2  15       15.59       31.00     33.83 o 
 -17   3  15       39.84       31.02     25.41 o 
 -15   3  15        6.81       10.89     17.15 o 
 -13   3  15       44.83       31.99     17.34 o 
 -11   3  15        1.15        9.56     13.91 o 
  -9   3  15       40.61       42.29     17.15 o 
  -7   3  15      156.43       92.55     27.50 o 
  -5   3  15      294.30      122.30     33.05 o 
  -3   3  15       26.00       29.75     46.28 o 
  -1   3  15        0.17      -19.96     31.49 o 
 -16   4  15      153.03      130.78     24.19 o 
 -14   4  15        1.96      -10.24     15.13 o 
 -12   4  15       56.86       28.43     16.83 o 
 -10   4  15        2.05        8.41     14.54 o 
  -8   4  15       65.62       37.62     22.52 o 
  -6   4  15      126.42      123.09     29.32 o 
  -4   4  15        1.15       29.75     26.44 o 
  -2   4  15        0.01       39.67     56.19 o 
 -15   5  15        0.26        3.50     17.15 o 
 -13   5  15       67.68      114.03     23.14 o 
 -11   5  15       23.30       17.27     15.13 o 
  -9   5  15       24.00       13.57     19.99 o 
  -7   5  15       64.34       94.11     27.50 o 
  -5   5  15      119.52      100.94     28.03 o 
 -14   6  15       14.65       21.16     18.61 o 
 -12   6  15        0.49        6.44     16.14 o 
 -10   6  15        8.55        0.35     16.30 o 
  -8   6  15       15.18        9.42     20.37 o 
  -6   6  15        0.58       34.35     34.71 o 
  -4   6  15       13.22       20.00     38.01 o 
 -13   7  15        9.58       23.62     18.86 o 
 -11   7  15        0.54        9.34     17.69 o 
  -9   7  15        0.14      -15.83     18.01 o 
  -7   7  15       88.85       94.97     29.32 o 
  -5   7  15       38.87       60.82     27.50 o 
 -10   8  15        6.57        7.27     22.00 o 
  -8   8  15       24.24       14.12     24.46 o 
 -14   0  16      103.99       92.55     33.05 o 
 -12   0  16        8.30        9.92     23.14 o 
 -10   0  16       38.92       13.22     26.44 o 
  -8   0  16      103.27       89.25     29.75 o 
  -4   0  16        0.56      -26.44     39.67 o 
 -15   1  16       67.52       80.18     47.93 o 
 -13   1  16        5.76       29.75     26.44 o 
 -11   1  16        6.66        0.00     16.36 o 
  -9   1  16        4.94       28.96     16.14 o 
  -7   1  16      143.41      116.32     28.59 o 
  -5   1  16        0.07      -26.44     42.97 o 
  -3   1  16        0.76        4.13     32.47 o 
 -16   2  16       55.89       68.02     29.75 o 
 -14   2  16       75.27       92.03     28.10 o 
 -12   2  16        0.63        8.00     23.14 o 
 -10   2  16        1.00        0.92     19.52 o 
  -8   2  16       28.56       51.88     25.02 o 
  -6   2  16       36.23       85.43     42.97 o 
  -4   2  16       39.07       -3.31     42.97 o 
 -15   3  16        5.10       13.74     16.30 o 
 -13   3  16       62.54       78.14     20.20 o 
 -11   3  16       27.97       44.53     17.15 o 
  -9   3  16       20.91       30.41     22.00 o 
  -7   3  16      146.44      122.10     44.62 o 
 -14   4  16       11.41       16.45     16.99 o 
 -12   4  16        2.79       14.62     15.94 o 
 -10   4  16        6.78        8.11     19.83 o 
  -8   4  16       68.47       79.99     27.50 o 
  -6   4  16      132.63      129.20     32.41 o 
 -13   5  16        1.55        3.56     16.14 o 
 -11   5  16        1.13       -7.76     14.54 o 
  -9   5  16       21.91       30.32     25.02 o 
  -7   5  16        2.33       11.02     21.49 o 
 -12   6  16        1.56       22.91     20.98 o 
 -10   6  16       11.51       -1.10     20.65 o 
  -8   6  16       56.76       91.23     28.59 o 
 -13   1  17       10.26      -23.14     23.14 o 
 -11   1  17        8.56        2.07     18.26 o 
  -9   1  17        4.66       14.87     18.70 o 
 -12   2  17       14.73       31.69     19.76 o 
 -10   2  17        1.00       23.61     22.52 o 
  -8   2  17       26.74       23.14     33.05 o 
 -11   3  17        9.94       27.06     18.06 o 
                                                 
